# Supplementary material for: Revealing Natural Intracellular Peptides in Gills of Seahorse Hippocampus reidi
Source: Biomolecules. 2023 Feb 24;13(3):433. doi: 10.3390/biom13030433 (PMC10046794; doi:10.3390/biom13030433)
Supplement: Supplementary file 1 [file biomolecules-13-00433-s001.zip]

Archive with 1 entries (1 files):
- biomolecules-2201908-supplementary.xlsx
