# Supplementary material for: Revealing Natural Intracellular Peptides in Gills of Seahorse Hippocampus reidi
Source: Biomolecules. 2023 Feb 24;13(3):433. doi: 10.3390/biom13030433 (PMC10046794; doi:10.3390/biom13030433)
Supplement: Supplementary file 1 [file biomolecules-13-00433-s001.zip › biomolecules-2201908-supplementary.xlsx]

## Sheet: Supplementary Table S1
Supplementary table S1. Peptides identified in gills of sea horse H.reidi
Peptide Sequence	Protein name	US	N-T aa	C-T aa	DS	-10lgP	Mass	Length	ppm	m/z	RT	S1	S2	S 3	Start	End	AA Total	Fragment	SL	Accession	S1	S2	S 3	Ratio 1	Ratio 2	Ratio 3	Average Ratio
A(+42.01)AAGVPSRK	PREDICTED: eukaryotic initiation factor 4A-III partial [Hippocampus comes]	M	A	K	R	27.52	897.503	9	-10	449.758	14.34	894000000	718000000	573000000	2	10	412	N-T	cytosol e Nucleus	XP_019745176.1	894000000	718000000	573000000	1.38497	0.978868	0.710918	1.02492
A(+42.01)AAGVPSRKR	PREDICTED: eukaryotic initiation factor 4A-III partial [Hippocampus comes]	M	A	R	L	30.16	1053.6	10	-5	527.809	12.88	4420000000	3890000000	7450000000	2	11	412	N-T	cytosol e Nucleus	XP_019745176.1	4420000000	3890000000	7450000000	0.779541	0.655434	1.79302	1.076
A(+42.01)AGKAQIGKMAPDFTAK	PREDICTED: peroxiredoxin-1 [Hippocampus comes]	M	A	K	A	55.46	1745.91	17	-11	582.978	37.27	4080000000	229000000	4240000000	2	18	198	N-T	cytosol	XP_019734465.1	4080000000	229000000	4240000000	1.82591	0.0550481	1.96797	1.28298
A(+42.01)AKIFPVIKL	PREDICTED: MICOS complex subunit MIC13 [Hippocampus comes]	M	A	L	A	34.22	1140.73	10	15	571.372	74.11	695000000	53400000	547000000	2	11	113	N-T	mitochondria	XP_019752175.1:XP_019752174.1	695000000	53400000	547000000	2.31512	0.0859903	1.46179	1.28763
A(+42.01)ASEEFMKYR	PREDICTED: adenylosuccinate lyase [Hippocampus comes]	M	A	R	S	37.77	1272.58	10	-13	637.297	42	3930000000	45800000	2190000000	2	11	481	N-T	cytosol	XP_019732952.1	3930000000	45800000	2190000000	3.51552	0.0149673	1.10167	1.54405
A(+42.01)ATDVDVFSNEEKR	PREDICTED: septin-8-A isoform X2 [Hippocampus comes]	M	A	R	S	47.16	1621.76	14	-16	811.885	42.91	3420000000	468000000	3990000000	2	15	420	N-T	cytosol	XP_019728870.1:XP_019728869.1	3420000000	468000000	3990000000	1.53432	0.126316	2.05247	1.2377
A(+42.01)ATGVLPFIR	PREDICTED: protein flightless-1 homolog [Hippocampus comes]	M	A	R	G	37.2	1085.62	10	10	543.819	75.52	469000000	71200000	77600000	2	11	1260	N-T	cytosol	XP_019732943.1	469000000	71200000	77600000	6.30376	0.26052	0.287301	2.28386
A(+42.01)AVKALNPKAEVAR	PREDICTED: T-complex protein 1 subunit zeta [Hippocampus comes]	M	A	R	A	42.7	1478.86	14	-2	493.959	27.66	171000000	429000000	553000000	2	15	532	N-T	cytosol	XP_019752471.1	171000000	429000000	553000000	0.348269	1.18508	1.84333	1.12556
A(+42.01)AVTSPETSPQPR	PREDICTED: protein phosphatase 1 regulatory subunit 14B [Hippocampus comes]	M	A	R	V	30.49	1381.68	13	-18	691.848	26.81	2720000000	2160000000	2280000000	2	14	128	N-T	not information	XP_019711667.1	2720000000	2160000000	2280000000	1.22523	0.864	0.934426	1.00788
A(+42.01)DAEIKKKR	PREDICTED: 40S ribosomal protein S15 [Hippocampus comes]	M	A	R	T	35.71	1099.63	9	-19	550.824	11.79	24700000000	18600000000	16700000000	2	10	145	N-T	cytosol	XP_019751891.1	24700000000	18600000000	16700000000	1.39943	0.898551	0.771363	1.02312
A(+42.01)DQDEPISNEDKLR	PREDICTED: F-actin-capping protein subunit alpha-2-like [Hippocampus comes]	M	A	R	I	37.87	1670.77	14	-17	836.393	29.92	2030000000	359000000	1220000000	29	42	313	I	cytosol	XP_019750377.1	2030000000	359000000	1220000000	2.57125	0.220923	1.02135	1.27117
A(+42.01)DQLTEEQIAEFK	PREDICTED: calmodulin [Hippocampus comes]	M	A	K	E	40.46	1562.75	13	-28	782.378	62.53	575000000	101000000	482000000	2	14	149	N-T	cytosol	XP_019713589.1:XP_019737755.1:XP_019743219.1:XP_019731658.1	575000000	101000000	482000000	1.97256	0.191107	1.42604	1.19657
A(+42.01)DTIADTRR	PREDICTED: sorting nexin-3 [Hippocampus comes]	M	A	R	L	25.38	1059.53	9	-12	530.772	20.53	3840000000	1330000000	4260000000	2	10	162	N-T	cytosol	XP_019750500.1	3840000000	1330000000	4260000000	1.37388	0.328395	1.64797	1.11675
A(+42.01)DVSLDEVIRQR	PREDICTED: polymerase delta-interacting protein 3 [Hippocampus comes]	M	A	R	G	39.41	1441.75	12	4	721.884	53.96	3770000000	94000000	3420000000	22	33	497	I	cytosol e Nucleus	XP_019726504.1	3770000000	94000000	3420000000	2.1457	0.0261474	1.77019	1.31401
A(+42.01)DVSSEKSLDDFFAKR	PREDICTED: protein CDV3 homolog [Hippocampus comes]	M	A	R	D	50.24	1855.9	16	-15	619.638	54.26	365000000	41400000	354000000	2	17	227	N-T	cytosol	XP_019748881.1	365000000	41400000	354000000	1.84623	0.11516	1.74213	1.23451
A(+42.01)DVTAADGDKLSKNELKR	PREDICTED: lysine--tRNA ligase isoform X3 [Hippocampus comes]	M	A	R	R	54.95	1972.02	18	-19	987.017	26.53	3890000000	824000000	2130000000	2	19	578	N-T	cytosol, membrane, extracellular e Nucleus	XP_019742521.1	3890000000	824000000	2130000000	2.63372	0.273754	0.903691	1.27039
A(+42.01)DVTAADGDKLSKNELKRR	PREDICTED: lysine--tRNA ligase isoform X3 [Hippocampus comes]	M	A	R	L	39.45	2128.12	19	-21	533.037	23.54	9010000000	1750000000	6340000000	2	20	578	N-T	cytosol, membrane, extracellular e Nucleus	XP_019742521.1	9010000000	1750000000	6340000000	2.22744	0.228013	1.17844	1.2113
A(+42.01)DYQEAPLATRPK	PREDICTED: NADH dehydrogenase [ubiquinone] 1 beta subcomplex subunit 4 [Hippocampus comes]	M	A	K	T	46.02	1500.76	13	-7	751.385	30.69	6110000000	674000000	13600000000	2	14	127	N-T	mitochondria	XP_019719102.1	6110000000	674000000	13600000000	0.856102	0.0683917	4.00943	1.64464
A(+42.01)DYSSVAPPSSGGGMNDAFKDALQR	PREDICTED: far upstream element-binding protein 1 isoform X8 [Hippocampus comes]	M	A	R	A	52.25	2582.17	25	12	1292.09	61.22	320000000	722000000	7460000000	2	26	652	N-T	Nucleus	XP_019712245.1:XP_019712244.1:XP_019712240.1:XP_019712242.1:XP_019712239.1:XP_019712238.1:XP_019712243.1:XP_019712236.1:XP_019712237.1	320000000	722000000	7460000000	0.0782205	0.185604	14.3186	4.86081
A(+42.01)EGDAKPVKKER	PREDICTED: 60S ribosomal protein L6 [Hippocampus comes]	M	A	R	K	41.35	1368.74	12	-20	685.374	10.45	382000000	1250000000	601000000	2	13	258	N-T	cytosol	XP_019743866.1	382000000	1250000000	601000000	0.41275	2.54323	0.73652	1.23083
A(+42.01)ELANLVQR	PREDICTED: adenylyl cyclase-associated protein 1 isoform X2 [Hippocampus comes]	M	A	R	L	34.25	1054.58	9	8	528.296	61.65	5340000000	579000000	2590000000	2	10	474	N-T	membrane	XP_019738789.1:XP_019738790.1:XP_019738788.1	5340000000	579000000	2590000000	3.37015	0.146028	0.875148	1.46377
A(+42.01)ELANLVQRL	PREDICTED: adenylyl cyclase-associated protein 1 isoform X2 [Hippocampus comes]	M	A	L	E	29.11	1167.66	10	-4	584.838	93.27	205000000	3370000	137000000	2	11	474	N-T	membrane	XP_019738789.1:XP_019738790.1:XP_019738788.1	205000000	3370000	137000000	2.92085	0.0197076	1.31497	1.41851
A(+42.01)EPDKLNIDSIIQR	PREDICTED: serine/threonine-protein phosphatase alpha-2 isoform-like [Hippocampus comes]	M	A	R	L	46.57	1652.87	14	-16	827.443	61.59	2530000000	308000000	5140000000	2	15	332	N-T	cytosol	XP_019745409.1	2530000000	308000000	5140000000	0.928781	0.0803129	3.62227	1.54379
A(+42.01)ESDWDTVTVLR	PREDICTED: endothelial differentiation-related factor 1 [Hippocampus comes]	M	A	R	K	36.05	1432.68	12	-1	717.349	66.4	659000000	296000000	495000000	2	13	148	N-T	Nucleus	XP_019745998.1	659000000	296000000	495000000	1.66625	0.512998	1.03665	1.07196
A(+42.01)ESDWDTVTVLRK	PREDICTED: endothelial differentiation-related factor 1 [Hippocampus comes]	M	A	K	K	36.65	1560.78	13	8	781.397	52.38	308000000	96300000	241000000	2	14	148	N-T	Nucleus	XP_019745998.1	308000000	96300000	241000000	1.82627	0.35082	1.19218	1.12309
A(+42.01)ETSASPAKAK	PREDICTED: histone H1.0-B [Hippocampus comes]	M	A	K	K	31.33	1101.57	11	-26	551.789	11.9	4770000000	795000000	2260000000	2	12	199	N-T	Nucleus	XP_019749365.1	4770000000	795000000	2260000000	3.12275	0.226174	0.812219	1.38705
A(+42.01)ETSASPAKAKKAPKPK	PREDICTED: histone H1.0-B [Hippocampus comes]	M	A	K	K	40.07	1750.99	17	-11	584.671	11.95	1770000000	451000000	210000000	2	18	199	N-T	Nucleus	XP_019749365.1	1770000000	451000000	210000000	5.35552	0.455556	0.189104	2.00006
A(+42.01)ETSASPAKAKKAPKPKKPASHPK	PREDICTED: histone H1.0-B [Hippocampus comes]	M	A	K	Y	45.75	2496.42	24	-24	625.11	12.13	230000000	1450000000	2020000000	2	25	199	N-T	Nucleus	XP_019749365.1	230000000	1450000000	2020000000	0.132565	1.28889	2.40476	1.27541
A(+42.01)EVAPAPAAPAKSNAKK	PREDICTED: histone H1-like [Hippocampus comes]	M	A	K	K	44.56	1661.91	17	-22	831.96	17.05	320000000	487000000	440000000	2	18	202	N-T	Nucleus	XP_019719070.1	320000000	487000000	440000000	0.690399	1.28158	1.09046	1.02081
A(+42.01)EVAPAPAAPAKSSTK	PREDICTED: histone H1-like [Hippocampus comes]	M	A	K	K	34.95	1536.81	16	-14	769.414	20.55	1640000000	87100000	2360000000	2	17	209	N-T	Nucleus	XP_019738174.1	1640000000	87100000	2360000000	1.34036	0.04355	2.7329	1.37227
A(+42.01)EVEETLKR	PREDICTED: dynein light chain roadblock-type 1 [Hippocampus comes]	M	A	R	I	24.48	1115.58	9	-12	558.798	31.14	2930000000	385000000	2920000000	58	66	152	I	cytosol	XP_019736294.1	2930000000	385000000	2920000000	1.77307	0.131624	1.76169	1.22213
A(+42.01)EVIELHKLK	PREDICTED: SAP domain-containing ribonucleoprotein isoform X2 [Hippocampus comes]	M	A	K	L	33.43	1220.71	10	-18	407.911	37.39	814000000	441000000	1150000000	2	11	211	N-T	Nucleus	XP_019737621.1:XP_019737610.1	814000000	441000000	1150000000	1.02326	0.449084	1.83267	1.10167
A(+42.01)FKDSGKAPVETEVAIHR	PREDICTED: 40S ribosomal protein S20 [Hippocampus comes]	M	A	R	I	57.12	1996.04	18	-23	999.024	31.06	39800000000	12400000000	30700000000	2	19	119	N-T	cytosol	XP_019713090.1	39800000000	12400000000	30700000000	1.84687	0.351773	1.17625	1.12496
A(+42.01)GLNSLDAVKR	PREDICTED: tropomyosin alpha-4 chain isoform X4 [Hippocampus comes]	M	A	R	K	38.15	1184.65	11	-2	593.333	36.92	115000000000	51800000000	151000000000	2	12	248	N-T	cytosol	XP_019752220.1:XP_019752218.1	115000000000	51800000000	151000000000	1.13412	0.389474	1.81055	1.11138
A(+42.01)GSVEAVKR	PREDICTED: tropomyosin alpha-4 chain-like isoform X9 [Hippocampus comes]	M	A	R	K	34.91	957.524	9	35	479.771	18.27	8010000000	13200000000	11100000000	2	10	246	N-T	cytosol	XP_019731516.1:XP_019731515.1:XP_019731517.1	8010000000	13200000000	11100000000	0.659259	1.38148	1.04668	1.02914
A(+42.01)LAAGSGVKVPR	PREDICTED: ubiquitin-conjugating enzyme E2 variant 1 isoform X2 [Hippocampus comes]	M	A	R	N	42.67	1166.68	12	-3	584.346	32.28	24100000000	21500000000	22800000000	2	13	147	N-T	Nucleus	XP_019744007.1	24100000000	21500000000	22800000000	1.08804	0.916844	1	1.00163
A(+42.01)LSDADVQKQIKHM	PREDICTED: V-type proton ATPase subunit E 1-like [Hippocampus comes]	M	A	M	M	28.16	1624.82	14	-8	542.615	40.62	1470000000	257000000	1160000000	2	15	226	N-T	membrane	XP_019738580.1:XP_019738581.1	1470000000	257000000	1160000000	2.07481	0.195437	1.34337	1.20454
A(+42.01)LVIPEKFQH	PREDICTED: 40S ribosomal protein S18 [Hippocampus comes]	M	A	H	I	27.06	1222.67	10	-4	612.342	52.46	1460000000	205000000	1580000000	2	11	152	N-T	cytosol	XP_019724373.1	1460000000	205000000	1580000000	1.63585	0.134868	1.8979	1.22287
A(+42.01)LVIPEKFQHILR	PREDICTED: 40S ribosomal protein S18 [Hippocampus comes]	M	A	R	V	38.8	1604.94	13	6	803.478	69.17	13800000000	968000000	1700000000	2	14	152	N-T	cytosol	XP_019724373.1	13800000000	968000000	1700000000	10.3448	0.124903	0.230228	3.56665
A(+42.01)NLAAAAAAAAAAAANRDPAVDR	PREDICTED: cleavage stimulation factor subunit 2 [Hippocampus comes]	M	A	R	S	40.09	2134.09	23	4	712.37	76.93	1620000000	104000000	653000000	2	24	488	N-T	Nucleus	XP_019739609.1	1620000000	104000000	653000000	4.28005	0.091509	0.757541	1.7097
A(+42.01)QQFPSLSPEQKKELSEIAQR	PREDICTED: fructose-bisphosphate aldolase B [Hippocampus comes]	M	A	R	I	54.51	2455.27	21	19	1228.64	61.35	31500000000	1080000000	35800000000	2	22	364	N-T	cytosol	XP_019730308.1	31500000000	1080000000	35800000000	1.70824	0.0320951	2.19767	1.31267
A(+42.01)RPEQVLLLEPQHELKFR	PREDICTED: vesicle-associated membrane protein-associated protein B/C-like [Hippocampus comes]	M	A	R	G	45.74	2244.24	18	2	562.067	54.22	2170000000	193000000	2060000000	2	19	243	N-T	membrane (endoplasmic reticulum)	XP_019712316.1	2170000000	193000000	2060000000	1.92632	0.091253	1.74355	1.25371
A(+42.01)RPEQVLVLEPQHELKFR	PREDICTED: vesicle-associated membrane protein-associated protein B-like isoform X2 [Hippocampus comes]	M	A	R	G	49.14	2230.22	18	-22	744.413	50.91	3920000000	396000000	3490000000	2	19	233	N-T	membrane	XP_019728666.1:XP_019728665.1	3920000000	396000000	3490000000	2.0175	0.106883	1.61724	1.24721
A(+42.01)SGGESKNDDLATAILK	PREDICTED: transitional endoplasmic reticulum ATPase [Hippocampus comes]	M	A	K	Q	52.9	1730.87	17	-42	866.438	46.81	1060000000	590000	1150000000	2	18	806	N-T	cytosol	XP_019722481.1	1060000000	590000	1150000000	1.84253	0.000533937	2.1686	1.33722
A(+42.01)SQSQGIQQLLQ	PREDICTED: V-type proton ATPase subunit G 1-like [Hippocampus comes]	M	A	Q	A	38.82	1341.69	12	-3	671.851	69.05	475000000	2550000000	36200000	2	13	118	N-T	membrane	XP_019745641.1	475000000	2550000000	36200000	0.367334	9.97653	0.0239339	3.45593
A(+42.01)SQSQGIQQLLQAEKR	PREDICTED: V-type proton ATPase subunit G 1-like [Hippocampus comes]	M	A	R	A	52.45	1825.96	16	-8	913.989	52.4	7340000000	370000000	6480000000	2	17	118	N-T	membrane	XP_019745641.1	7340000000	370000000	6480000000	2.14307	0.0535456	1.68093	1.29252
A(+42.01)SVAEFEKAAEDVK	PREDICTED: acyl-CoA-binding domain-containing protein 7 isoform X2 [Hippocampus comes]	M	A	K	N	47.45	1534.75	14	3	768.383	61.7	2240000000	45800000	130000000	2	15	87	N-T	not information	XP_019747644.1	2240000000	45800000	130000000	25.4835	0.0386498	0.113746	8.5453
A(+42.01)SVAEFEKAAEDVKNLK	PREDICTED: acyl-CoA-binding domain-containing protein 7 isoform X2 [Hippocampus comes]	M	A	K	T	56.39	1889.97	17	-26	945.991	68.82	886000000	148000000	210000000	2	18	87	N-T	not information	XP_019747644.1	886000000	148000000	210000000	4.94972	0.270073	0.40619	1.87533
A(+42.01)SVAEFEKAAEDVKNLKT	PREDICTED: acyl-CoA-binding domain-containing protein 7 isoform X2 [Hippocampus comes]	M	A	T	R	40.09	1991.02	18	-31	664.679	70.11	89100000	37200000	97400000	2	19	87	N-T	not information	XP_019747644.1	89100000	37200000	97400000	1.32392	0.398928	1.54236	1.0884
A(+42.01)TATKIIQR	PREDICTED: NADH dehydrogenase [ubiquinone] 1 alpha subcomplex subunit 7 [Hippocampus comes]	M	A	R	L	40.22	1042.61	9	-10	522.313	24.97	26800000000	6860000000	26200000000	2	10	108	N-T	mitochondria	XP_019730890.1	26800000000	6860000000	26200000000	1.62129	0.258868	1.55674	1.14564
A(+42.01)TEPNKTEILTIFKR	PREDICTED: ADP-ribosylation factor GTPase-activating protein 2 isoform X2 [Hippocampus comes]	M	A	R	L	50.21	1801.99	15	9	601.672	54	897000000	518000000	93000000	2	16	534	N-T	cytosol	XP_019722827.1:XP_019722826.1	897000000	518000000	93000000	2.93617	1.04646	0.131449	1.37136
A(+42.01)TPLSDQEKRKQISIR	PREDICTED: glycogen phosphorylase liver form [Hippocampus comes]	M	A	R	G	36.69	1911.05	16	-7	638.025	25.46	3070000000	476000000	1750000000	2	17	853	N-T	cytosol	XP_019728027.1	3070000000	476000000	1750000000	2.75831	0.19751	0.987028	1.31428
A(+42.01)TQLSPDEKLHLITR	PREDICTED: tyrosine--tRNA ligase cytoplasmic [Hippocampus comes]	M	A	R	N	50.24	1762.96	15	-19	882.485	44.46	2850000000	187000000	4370000000	2	16	540	N-T	cytosol	XP_019731829.1:XP_019731830.1	2850000000	187000000	4370000000	1.25082	0.0518006	2.87784	1.39349
A(+42.01)TVHLR	PREDICTED: putative oxidoreductase GLYR1 isoform X5 [Hippocampus comes]	M	A	R	I	26.12	737.418	6	-3	369.716	19.42	1820000000	2930000000	1660000000	2	7	461	N-T	Nucleus	XP_019747727.1:XP_019747719.1:XP_019747710.1:XP_019747701.1:XP_019747692.1:XP_019747683.1	1820000000	2930000000	1660000000	0.793028	1.68391	0.698947	1.05863
A(+42.01)VPPAYADLGKSAKDIFNK	PREDICTED: voltage-dependent anion-selective channel protein 2-like [Hippocampus comes]	M	A	K	G	50.88	2046.08	19	11	1024.05	63.45	882000000	107000000	2390000000	2	20	283	N-T	mitochondria	XP_019721451.1	882000000	107000000	2390000000	0.706448	0.0654034	4.83316	1.86834
A(+42.01)VPPSYVDLGK	PREDICTED: voltage-dependent anion-selective channel protein 2 [Hippocampus comes]	M	A	K	S	35.45	1186.62	11	-8	594.318	51.85	926000000	37000000	3010000000	2	12	283	N-T	mitochondria	XP_019719932.1	926000000	37000000	3010000000	0.607811	0.0188008	6.2513	2.29264
A(+42.01)VPPSYVDLGKSAK	PREDICTED: voltage-dependent anion-selective channel protein 2 [Hippocampus comes]	M	A	K	D	38.31	1472.79	14	-13	737.4	42.37	7440000000	259000000	13600000000	2	15	283	N-T	mitochondria	XP_019719932.1	7440000000	259000000	13600000000	1.07367	0.0246198	3.53293	1.54374
A(+42.01)VPPSYVDLGKSAKDIFNK	PREDICTED: voltage-dependent anion-selective channel protein 2 [Hippocampus comes]	M	A	K	G	55.85	2090.1	19	14	1046.06	63.43	5140000000	39000000	13200000000	2	20	283	N-T	mitochondria	XP_019719932.1	5140000000	39000000	13200000000	0.776494	0.004253	5.09751	1.95942
A(+42.01)VPPTYADLGKSAR	PREDICTED: voltage-dependent anion-selective channel protein 1 [Hippocampus comes]	M	A	R	D	43.49	1486.78	14	-16	744.395	41.35	12900000000	642000000	2700000000	2	15	283	N-T	membrane	XP_019725209.1	12900000000	642000000	2700000000	7.71993	0.0823077	0.398759	2.73367
A(+42.01)VPPTYADLGKSARDVFTK	PREDICTED: voltage-dependent anion-selective channel protein 1 [Hippocampus comes]	M	A	K	G	48.67	2077.08	19	11	1039.55	57.77	1310000000	571000000	60000000	2	20	283	N-T	membrane	XP_019725209.1	1310000000	571000000	60000000	4.15214	0.833577	0.0637959	1.68317
AAAAITKNNDLVR	PREDICTED: tropomodulin-3 [Hippocampus comes]	R	A	R	R	43.09	1355.75	13	-21	678.882	19.6	1610000000	1190000000	1560000000	326	338	346	C-T	cytosol	XP_019742081.1	1610000000	1190000000	1560000000	1.17091	0.750789	1.11429	1.01199
AAAAITKNNDLVRR	PREDICTED: tropomodulin-3 [Hippocampus comes]	R	A	R	R	39.54	1511.85	14	-16	504.957	17.65	1690000000	4130000000	1740000000	326	339	346	C-T	cytosol	XP_019742081.1	1690000000	4130000000	1740000000	0.575809	2.40816	0.597938	1.19397
AAALEKSEEDVPEAYLRED	PREDICTED: diablo homolog mitochondrial isoform X2 [Hippocampus comes]	R	A	D		39.47	2134.01	19	6	712.343	42.73	994000000	122000000	32000000	183	201	201	C-T	mitochondria	XP_019723958.1:XP_019723950.1	994000000	122000000	32000000	12.9091	0.237817	0.0573477	4.40142
AAGKGDTPTKRPPVLR	PREDICTED: 60S ribosomal protein L7a [Hippocampus comes]	K	A	R	A	46.45	1662.95	16	-12	416.745	15.17	5880000000	402000000	5090000000	147	162	291	I	cytosol	XP_019727681.1	5880000000	402000000	5090000000	2.1413	0.0732908	1.6205	1.27836
AAKLKEKYEKDVAAYR	PREDICTED: high mobility group protein B1-like [Hippocampus comes]	K	A	R	A	59.16	1882.03	16	-14	628.35	19.46	19700000000	1380000000	41200000000	147	162	208	I	Nucleus	XP_019728025.1:XP_019735270.1:XP_019735269.1	19700000000	1380000000	41200000000	0.925317	0.0453202	3.90892	1.62652
AAKVLEQLTGQTPVF	PREDICTED: 60S ribosomal protein L11 [Hippocampus comes]	R	A	F	S	26.76	1600.88	15	-22	801.447	63.38	596000000	3500000	13000000	52	66	194	I	cytosol	XP_019726381.1	596000000	3500000	13000000	72.2424	0.0114943	0.0433695	24.0991
AAKVLEQLTGQTPVFS	PREDICTED: 60S ribosomal protein L11 [Hippocampus comes]	R	A	S	K	44.86	1687.91	16	19	844.966	58.55	513000000	30900000	28000000	52	67	194	I	cytosol	XP_019726381.1	513000000	30900000	28000000	17.4194	0.114233	0.10296	5.87885
AAKVLEQLTGQTPVFSK	PREDICTED: 60S ribosomal protein L11 [Hippocampus comes]	R	A	K	A	59.27	1816.01	17	-14	909.011	48.18	2230000000	118000000	6970000000	52	68	194	I	cytosol	XP_019726381.1	2230000000	118000000	6970000000	0.629233	0.0256522	5.93697	2.19728
AAKVLEQLTGQTPVFSKAR	PREDICTED: 60S ribosomal protein L11 [Hippocampus comes]	R	A	R	Y	54.73	2043.15	19	-18	682.055	43.05	2530000000	112000000	4330000000	52	70	194	I	cytosol	XP_019726381.1	2530000000	112000000	4330000000	1.13913	0.0326531	3.27782	1.4832
AAKVLEQLTGQTPVFSKARYTVR	PREDICTED: 60S ribosomal protein L11 [Hippocampus comes]	R	A	R	S	43.81	2562.43	23	-10	641.614	45.26	1250000000	72000000	2380000000	52	74	194	I	cytosol	XP_019726381.1	1250000000	72000000	2380000000	1.01958	0.0396694	3.60061	1.55328
AAQLAIKITNPNARLRSEENE	PREDICTED: 60S ribosomal protein L32 [Hippocampus comes]	R	A	E		32.91	2337.24	21	-21	780.086	31.83	2770000000	6080000000	3110000000	115	135	135	C-T	cytosol	XP_019744001.1	2770000000	6080000000	3110000000	0.602829	2.06803	0.702825	1.12456
ADYPSLLR	PREDICTED: collagen alpha-1(VI) chain [Hippocampus comes]	V	A	R	G	28.93	933.492	8	-17	467.752	36.89	20200000000	288000000	3660000000	988	995	1009	I	extracellular	XP_019720350.1	20200000000	288000000	3660000000	10.233	0.0241408	0.357282	3.53815
AEQYHKEYR	PREDICTED: 60S ribosomal protein L7 [Hippocampus comes]	R	A	R	Q	47.25	1222.57	9	-17	612.293	10.79	1650000000	1070000000	2020000000	51	59	245	I	cytosol	XP_019727422.1	1650000000	1070000000	2020000000	1.06796	0.583106	1.48529	1.04545
AERFNLPASAEDKKAR	PREDICTED: SAP domain-containing ribonucleoprotein isoform X2 [Hippocampus comes]	R	A	R	R	45.09	1801.94	16	-10	451.493	19.77	1010000000	623000000	984000000	106	121	211	I	Nucleus	XP_019737621.1:XP_019737610.1	1010000000	623000000	984000000	1.257	0.624875	1.20514	1.02901
AERFNLPASAEDKKARR	PREDICTED: SAP domain-containing ribonucleoprotein isoform X2 [Hippocampus comes]	R	A	R	A	18.87	1958.04	17	-3	490.518	18.14	548000000	377000000	851000000	106	122	211	I	Nucleus	XP_019737621.1:XP_019737610.1	548000000	377000000	851000000	0.892508	0.538956	1.84	1.09049
AFFAHQQLGDTLGYDSIAGHEH	PREDICTED: otospiralin [Hippocampus comes]	R	A	H		59.01	2413.11	22	-3	805.377	49.31	890000000	56100000	2080000000	116	137	137	C-T	extracellular	XP_019740293.1	890000000	56100000	2080000000	0.833294	0.0377778	4.397	1.75602
AFLASESLIKQIPR	PREDICTED: 60S ribosomal protein L10a [Hippocampus comes]	D	A	R	I	49.59	1571.9	14	8	786.96	52.44	8650000000	753000000	10200000000	108	121	216	I	cytosol	XP_019733989.1	8650000000	753000000	10200000000	1.57948	0.0798939	2.16952	1.2763
AFLIEEQKIVVK	PREDICTED: 60S ribosomal protein L34 [Hippocampus comes]	R	A	K	V	50.3	1415.84	12	-10	708.926	43.97	2830000000	6500000	3360000000	94	105	117	I	cytosol	XP_019711698.1	2830000000	6500000	3360000000	1.68127	0.00210016	2.36912	1.35083
AFMGPLKKDR	PREDICTED: 60S ribosomal protein L3 [Hippocampus comes]	K	A	R	L	41.82	1161.63	10	-17	581.823	18.51	3120000000	110000000	640000000	464	473	480	C-T	cytosol	XP_019745312.1	3120000000	110000000	640000000	8.32	0.0585106	0.396285	2.92493
AFTPDHVVYA	PREDICTED: polymerase I and transcript release factor-like [Hippocampus comes]	K	A	A	R	38.5	1118.54	10	-25	560.276	36.08	3350000000	641000000	672000000	363	372	460	I	membrane	XP_019748186.1	3350000000	641000000	672000000	5.10282	0.318747	0.336758	1.91944
AFTPDHVVYAR	PREDICTED: polymerase I and transcript release factor-like [Hippocampus comes]	K	A	R	S	45.2	1274.64	11	-5	638.327	26.81	4810000000	1200000000	2120000000	363	373	460	I	membrane	XP_019748186.1	4810000000	1200000000	2120000000	2.89759	0.34632	0.705491	1.31647
AGEASRLALYNKR	PREDICTED: histone H2B 1/2-like [Hippocampus comes]	I	A	R	S	52.5	1447.79	13	-6	483.603	19.84	3100000000	802000000	12800000000	72	84	123	I	Nucleus	XP_019724469.1:XP_019722427.1	3100000000	802000000	12800000000	0.455815	0.100881	6.56074	2.37248
AGFAGDDAPR	PREDICTED: actin, cytoplasmic 1 [Hippocampus comes]	K	A	R	A	36.09	975.441	10	-7	488.727	17.84	2610000000	867000000	3320000000	19	28	375	I	cytosol	XP_019732902.1:XP_019717809.1:XP_019712963.1:XP_019728207.1:XP_019726323.1:XP_019743412.1	2610000000	867000000	3320000000	1.24672	0.292411	1.90969	1.14961
AGGGPHIEPQYR	PREDICTED: NADH dehydrogenase [ubiquinone] 1 beta subcomplex subunit 2 mitochondrial [Hippocampus comes]	K	A	R	Q	45.83	1280.63	12	-12	641.32	18.66	380000000	5030000000	13600000000	30	41	101	I	mitochondria	XP_019738538.1:XP_019738539.1	380000000	5030000000	13600000000	0.0407944	0.719599	5.02773	1.92937
AGGGQEAGVKQFGGI	PREDICTED: fibrinogen gamma chain [Hippocampus comes]	V	A	I		54.95	1374.69	15	-5	688.351	32.12	5040000000	529000000	4520000000	423	437	437	C-T	extracellular	XP_019718123.1	5040000000	529000000	4520000000	1.99643	0.110669	1.62327	1.24346
AGLQFPVGR	PREDICTED: histone H2A-like [Hippocampus comes]	R	A	R	V	39.5	943.524	9	-5	472.769	38.65	1310000000000	101000000000	878000000000	22	30	128	I	Nucleus	XP_019738175.1:XP_019742650.1:XP_019719426.1:XP_019735195.1:XP_019748136.1:XP_019742647.1:XP_019742646.1:XP_019728922.1:XP_019721557.1	1310000000000	101000000000	878000000000	2.6762	0.0923218	1.24451	1.33768
AGLQFPVGRIH	PREDICTED: histone H2A.V [Hippocampus comes]	R	A	H	R	33.02	1193.67	11	-12	597.84	39.97	5340000000	37000000	4470000000	24	34	128	I	Nucleus	XP_019721557.1	5340000000	37000000	4470000000	2.36965	0.00754332	1.66264	1.34661
AGLQFPVGRIHR	PREDICTED: histone H2A.V [Hippocampus comes]	R	A	R	H	39.03	1349.77	12	2	338.449	30.57	61800000000	163000000000	900000000	24	35	128	I	Nucleus	XP_019721557.1	61800000000	163000000000	900000000	0.754118	5.19936	0.00800712	1.98716
AGLQFPVGRV	PREDICTED: histone H2A-like [Hippocampus comes]	R	A	V	R	26.46	1042.59	10	-10	522.303	48.03	23300000000	216000000	20700000000	22	31	128	I	Nucleus	XP_019738175.1:XP_019742650.1:XP_019719426.1:XP_019735195.1:XP_019748136.1:XP_019742647.1:XP_019742646.1:XP_019728922.1	23300000000	216000000	20700000000	2.22796	0.00981818	1.7605	1.33276
AGLQFPVGRVH	PREDICTED: histone H2A-like [Hippocampus comes]	R	A	H	R	41.02	1179.65	11	-5	590.833	32.64	14900000000	1420000000	1370000000	22	32	128	I	Nucleus	XP_019738175.1:XP_019719426.1:XP_019735195.1:XP_019748136.1:XP_019742647.1:XP_019742646.1:XP_019728922.1	14900000000	1420000000	1370000000	10.681	0.174554	0.167892	3.67448
AGLQFPVGRVHR	PREDICTED: histone H2A-like [Hippocampus comes]	R	A	R	L	37.48	1335.75	12	-8	668.883	26.66	49800000000	209000000000	45800000000	22	33	128	I	Nucleus	XP_019738175.1:XP_019719426.1:XP_019735195.1:XP_019748136.1:XP_019742647.1:XP_019742646.1:XP_019728922.1	49800000000	209000000000	45800000000	0.390895	4.37238	0.353941	1.70574
AGLQFPVGRVL	PREDICTED: histone H2A-like [Hippocampus comes]	R	A	L	R	38.71	1155.68	11	-17	578.845	61.35	7960000000	605000000	5320000000	21	31	126	I	Nucleus	XP_019742650.1	7960000000	605000000	5320000000	2.68692	0.0911145	1.24227	1.3401
AGLQFPVGRVLR	PREDICTED: histone H2A-like [Hippocampus comes]	R	A	R	L	37.01	1311.78	12	-7	438.266	46.67	23100000000	18900000000	23300000000	21	32	126	I	Nucleus	XP_019742650.1	23100000000	18900000000	23300000000	1.09479	0.814655	1.10952	1.00632
AGMVDEFEKKFK	PREDICTED: ATP synthase subunit d mitochondrial [Hippocampus comes]	K	A	K	A	50.02	1427.71	12	-16	714.862	40.15	570000000	20200000	3560000000	64	75	161	I	mitochondria	XP_019732192.1	570000000	20200000	3560000000	0.318418	0.00978208	12.0637	4.13064
AGPAGPVGAR	PREDICTED: collagen alpha-2(I) chain isoform X7 [Hippocampus comes]	R	A	R	G	35.27	851.461	10	-11	426.738	13.62	7960000000	7410000000	11800000000	213	222	1211	I	extracellular	XP_019745280.1:XP_019745275.1:XP_019745274.1:XP_019745276.1	7960000000	7410000000	11800000000	0.828735	0.75	1.53546	1.03806
AGPLRPQVR	PREDICTED: 60S ribosomal protein L13 [Hippocampus comes]	V	A	R	C	38.2	992.588	9	-4	331.87	15.73	5130000000	329000000	9030000000	52	60	211	I	cytosol	XP_019742570.1	5130000000	329000000	9030000000	1.09627	0.0464689	3.3083	1.48368
AGQHKPANSYNKITINK	60S ribosomal protein L28 [Hippocampus comes]	R	A	K	N	58.8	1883	17	-6	628.674	15.94	4770000000	718000000	10900000000	68	84	137	I	cytosol	AAR11386.1:XP_019733181.1:XP_019733182.1	4770000000	718000000	10900000000	0.82114	0.0916401	3.9723	1.62836
AGQKGYHHRTEINKK	PREDICTED: 60S ribosomal protein L3 [Hippocampus comes]	R	A	K	I	47.22	1765.93	15	-15	589.651	8.85	2190000000	204000000	2950000000	346	360	480	I	cytosol	XP_019745312.1	2190000000	204000000	2950000000	1.38871	0.0793774	2.46449	1.31086
AGRGFTLEELK	PREDICTED: 60S ribosomal protein L13 [Hippocampus comes]	R	A	K	A	38.16	1219.66	11	-1	610.835	31.87	6290000000	1080000000	7710000000	72	82	211	I	cytosol	XP_019742570.1	6290000000	1080000000	7710000000	1.43117	0.154286	2.09227	1.22591
AGRGFTLEELKAAGIHKK	PREDICTED: 60S ribosomal protein L13 [Hippocampus comes]	R	A	K	T	52.84	1925.08	18	0	642.702	26.97	720000000	4230000000	9330000000	72	89	211	I	cytosol	XP_019742570.1	720000000	4230000000	9330000000	0.106195	0.841791	3.7697	1.57256
AGRGFTLEELKAAGIHKKTAR	PREDICTED: 60S ribosomal protein L13 [Hippocampus comes]	R	A	R	T	47.51	2253.27	21	-17	451.661	24.74	853000000	9580000000	1020000000	72	92	211	I	cytosol	XP_019742570.1	853000000	9580000000	1020000000	0.160943	10.2296	0.195533	3.52869
AGTSGERGPAGANGPAGPRGP	PREDICTED: collagen alpha-1(I) chain-like isoform X2 [Hippocampus comes]	P	A	P	A	53.68	1832.89	21	-13	611.969	16.92	978000000	169000000	949000000	1070	1090	1411	I	extracellular	XP_019721150.1:XP_019721149.1	978000000	169000000	949000000	1.74955	0.175402	1.65475	1.19324
AGVIFPVGR	PREDICTED: core histone macro-H2A.1 isoform X3 [Hippocampus comes]	K	A	R	M	31.28	914.534	9	-4	458.274	38.12	8420000000	329000000	4080000000	19	27	315	I	Nucleus	XP_019728875.1:XP_019728866.1:XP_019728849.1:XP_019728857.1:XP_019737078.1:XP_019737096.1:XP_019737085.1	8420000000	329000000	4080000000	3.81946	0.05264	0.932678	1.60159
AHREQVREQKR	PREDICTED: moronecidin-like [Hippocampus comes]	R	A	R	I	33.54	1435.78	11	-5	359.951	8.43	25300000000	569000000	25200000000	77	87	111	I	extracellular	XP_019738228.1	25300000000	569000000	25200000000	1.9636	0.0225347	1.94828	1.31147
AHWKDLSPGSEPVRK	hemoglobin alpha chain [Hippocampus comes]	F	A	K	H	52.38	1705.89	15	-5	569.637	19.84	264000000000	221000000	114000000000	46	60	144	I	cytosol	AAR11385.1:XP_019722090.1	264000000000	221000000	114000000000	4.62262	0.00116931	0.862914	1.8289
AIKEIR	PREDICTED: 60S ribosomal protein L31 [Hippocampus comes]	R	A	R	K	20.69	728.455	6	-17	365.234	12.37	5660000000	7260000000	30000000	44	49	124	I	cytosol	XP_019734035.1:XP_019734036.1	5660000000	7260000000	30000000	1.55281	2.55185	0.00464396	1.36977
AITGASLAEIMAK	PREDICTED: 60S ribosomal protein L24 [Hippocampus comes]	R	A	K	R	47.9	1274.69	13	-17	638.351	54.24	10700000000	317000000	2860000000	81	93	157	I	cytosol	XP_019750007.1	10700000000	317000000	2860000000	6.73591	0.0467552	0.519198	2.43396
AITGASLAEIMAKR	PREDICTED: 60S ribosomal protein L24 [Hippocampus comes]	R	A	R	N	47.58	1430.79	14	-3	477.938	48.12	37200000000	1440000000	20800000000	81	94	157	I	cytosol	XP_019750007.1	37200000000	1440000000	20800000000	3.34532	0.0496552	1.0766	1.49053
AITGASLAEIMAKRNQKPEVR	PREDICTED: 60S ribosomal protein L24 [Hippocampus comes]	R	A	R	K	47.27	2282.25	21	-21	571.569	37.59	418000000	6240000000	10100000000	81	101	157	I	cytosol	XP_019750007.1	418000000	6240000000	10100000000	0.0511628	1.18654	3.03394	1.42388
AKAKELATKLG	PREDICTED: 60S ribosomal protein L7a [Hippocampus comes]	K	A	G		45.98	1128.69	11	-6	565.35	15.66	541000000	916000000	558000000	281	291	291	C-T	cytosol	XP_019727681.1	541000000	916000000	558000000	0.734057	1.66697	0.765957	1.05566
AKALDQSDNDISAVYR	PREDICTED: putative oxidoreductase GLYR1 isoform X5 [Hippocampus comes]	R	A	R	A	56.79	1764.86	16	-16	883.438	29.85	3470000000	3570000000	2510000000	442	457	461	C-T	Nucleus	XP_019747727.1:XP_019747719.1:XP_019747710.1:XP_019747701.1:XP_019747692.1:XP_019747683.1	3470000000	3570000000	2510000000	1.14145	1.19398	0.713068	1.01617
AKEAAEQDVEKKK	PREDICTED: 60S ribosomal protein L13 [Hippocampus comes]	R	A	K		51.09	1472.78	13	-21	737.398	9.73	2630000000	764000000	1750000000	199	211	211	C-T	cytosol	XP_019742570.1	2630000000	764000000	1750000000	2.09228	0.348858	1.03123	1.15746
AKELDPVQK	PREDICTED: ATP synthase-coupling factor 6 mitochondrial [Hippocampus comes]	R	A	K	L	42.03	1026.57	9	-16	514.292	14.31	752000000	139000000	549000000	35	43	107	I	mitochondria	XP_019733967.1	752000000	139000000	549000000	2.18605	0.213682	1.23232	1.21068
AKGNVFK	PREDICTED: 60S ribosomal protein L19 isoform X1 [Hippocampus comes]	R	A	K	N	26.11	762.439	7	-16	382.226	11.59	1890000000	1170000000	120000000	127	133	196	I	cytosol	XP_019731330.1:XP_019721474.1	1890000000	1170000000	120000000	2.93023	1.16418	0.0784314	1.39095
AKGNVFKNKR	PREDICTED: 60S ribosomal protein L19 isoform X1 [Hippocampus comes]	R	A	R	I	37.13	1160.68	10	-20	581.345	9.71	508000000	240000000	1580000000	127	136	196	I	cytosol	XP_019731330.1:XP_019721474.1	508000000	240000000	1580000000	0.558242	0.229885	4.2246	1.67091
AKKEEIIKNLSKEDEGKK	PREDICTED: 60S ribosomal protein L19 isoform X1 [Hippocampus comes]	Q	A	K		58.59	2086.16	18	-15	696.394	16.92	7640000000	1760000000	2530000000	179	196	196	C-T	cytosol	XP_019731330.1	7640000000	1760000000	2530000000	3.56177	0.346116	0.538298	1.48206
AKLSLAQR	PREDICTED: 60S ribosomal protein L5 [Hippocampus comes]	R	A	R	K	30.94	885.54	8	-6	443.777	16.16	254000000	1180000000	1990000000	269	276	297	I	cytosol	XP_019748711.1	254000000	1180000000	1990000000	0.160252	1.05169	2.77545	1.32913
AKQGYVIYR	PREDICTED: 60S ribosomal protein L15 [Hippocampus comes]	K	A	R	I	38.35	1096.6	9	-11	549.308	19.14	710000000	2350000000	2060000000	55	63	204	I	cytosol	XP_019712869.1	710000000	2350000000	2060000000	0.321995	1.69675	1.34641	1.12172
AKRAKEAAEQDVEKKK	PREDICTED: 60S ribosomal protein L13 [Hippocampus comes]	R	A	K		48.88	1828.02	16	-20	458.01	9.86	3450000000	6890000000	2410000000	196	211	211	C-T	cytosol	XP_019742570.1	3450000000	6890000000	2410000000	0.741935	2.35154	0.466151	1.18654
AKSIVFHR	PREDICTED: GTP-binding nuclear protein Ran [Hippocampus comes]	K	A	R	K	26.96	956.556	8	-15	479.284	15.47	3250000000	423000000	1180000000	133	140	216	I	Nucleus	XP_019739753.1	3250000000	423000000	1180000000	4.0549	0.190971	0.642527	1.62946
AKTSDFLK	PREDICTED: actin-related protein 2/3 complex subunit 2 [Hippocampus comes]	R	A	K	V	32.74	908.497	8	-10	455.255	17.6	1060000000	285000000	1250000000	268	275	299	I	cytosol	XP_019747105.1	1060000000	285000000	1250000000	1.38111	0.246753	1.85874	1.1622
AKTSDFLKVLNR	PREDICTED: actin-related protein 2/3 complex subunit 2 [Hippocampus comes]	R	A	R	A	50.3	1390.79	12	-14	696.403	37.37	710000000	1180000000	11600000000	268	279	299	I	cytosol	XP_019747105.1	710000000	1180000000	11600000000	0.111111	0.191714	12.2751	4.19265
ALAKTTQAKVAV	PREDICTED: ATP synthase F(0) complex subunit B1 mitochondrial [Hippocampus comes]	K	A	V		39.92	1199.72	12	-21	600.868	18.42	297000000	214000000	493000000	241	252	252	C-T	mitochondria	XP_019718681.1	297000000	214000000	493000000	0.84017	0.541772	1.92955	1.10383
ALEDLAMFR	PREDICTED: transketolase-like isoform X1 [Hippocampus comes]	M	A	R	A	41.03	1064.53	9	-16	533.273	54.83	827000000	30500000	1150000000	429	437	621	I	cytosol e Nucleus	XP_019746768.1	827000000	30500000	1150000000	1.4011	0.0308548	2.68222	1.37139
ALEKIDLK	PREDICTED: 60S ribosomal protein L3 [Hippocampus comes]	R	A	K	F	33.42	928.559	8	-4	465.287	22.16	2410000000	398000000	2260000000	436	443	480	I	cytosol	XP_019745312.1	2410000000	398000000	2260000000	1.81339	0.17045	1.60969	1.19784
ALESGANNVIFIR	PREDICTED: THUMP domain-containing protein 1 isoform X2 [Hippocampus comes]	Q	A	R	T	45.16	1402.76	13	5	702.386	47.56	856000000	43900000	632000000	107	119	441	I	Nucleus	XP_019718145.1:XP_019718142.1:XP_019718143.1:XP_019718144.1	856000000	43900000	632000000	2.53292	0.0590054	1.4046	1.33217
ALFEAINR	PREDICTED: adenylyl cyclase-associated protein 1 isoform X2 [Hippocampus comes]	N	A	R	G	31.79	932.508	8	-13	467.261	35.44	2450000000	239000000	1780000000	256	263	474	I	membrane	XP_019738789.1:XP_019738790.1:XP_019738788.1	2450000000	239000000	1780000000	2.42694	0.113002	1.32391	1.28795
ALFGPRGFGYGGAESHKY	PREDICTED: cysteine-rich protein 1 [Hippocampus comes]	S	A	Y		49.04	1912.92	18	1	638.648	37.81	16200000000	306000000	4110000000	59	76	76	C-T	cytosol	XP_019746048.1	16200000000	306000000	4110000000	7.33696	0.0301329	0.498001	2.6217
ALGQLDDTEYKEFK	PREDICTED: apolipoprotein A-IV [Hippocampus comes]	R	A	K	D	51.41	1655.8	14	-3	828.909	39.61	348000000	85800000	1710000000	50	63	267	I	extracellular	XP_019748381.1	348000000	85800000	1710000000	0.387571	0.0833819	7.88382	2.78492
ALKFIKKR	PREDICTED: 60S ribosomal protein L36 [Hippocampus comes]	R	A	R	I	30.84	1002.67	8	-12	502.342	14.51	58000000	2630000000	509000000	69	76	105	I	cytosol	XP_019727348.1	58000000	2630000000	509000000	0.0369544	9.2769	0.37872	3.23086
ALLFIPR	PREDICTED: heat shock protein HSP 90-beta isoform X1 [Hippocampus comes]	R	A	R	R	28.93	828.522	7	-4	415.268	49.75	260000000	223000000	2750000000	328	334	724	I	cytosol, membrane, Nucleus e extracellular	XP_019713353.1:XP_019713354.1	260000000	223000000	2750000000	0.174908	0.148173	11.3872	3.90341
ALLRHVEGLQTLQTNKR	PREDICTED: collagen alpha-3(VI) chain partial [Hippocampus comes]	R	A	R	R	50.65	1976.13	17	-4	659.716	26.26	2780000000	329000000	2480000000	2378	2394	3001	I	extracellular	XP_019727641.1	2780000000	329000000	2480000000	1.97935	0.125095	1.59537	1.23327
ALNPLTKLQR	PREDICTED: decorin [Hippocampus comes]	K	A	R	L	36.24	1152.7	10	-14	577.355	28.58	5060000000	22000000	888000000	126	135	363	I	extracellular	XP_019732653.1:XP_019732654.1	5060000000	22000000	888000000	11.1209	0.00739744	0.349469	3.82592
ALRPSSDFLR	PREDICTED: natterin-3-like [Hippocampus comes]	R	A	R	R	39.36	1160.63	10	-2	387.884	27.64	575000000	1330000000	1220000000	49	58	387	I	extracellular	XP_019740213.1:XP_019740214.1	575000000	1330000000	1220000000	0.45098	1.48189	1.28084	1.07124
ALSLNEENLGNRR	PREDICTED: eukaryotic translation initiation factor 4B isoform X5 [Hippocampus comes]	R	A	R	I	42.34	1484.77	13	-13	743.391	25.81	3950000000	535000000	2520000000	153	165	544	I	cytosol	XP_019736708.1:XP_019736707.1:XP_019736705.1:XP_019736704.1:XP_019736703.1	3950000000	535000000	2520000000	2.58592	0.165379	1.12375	1.29168
ALTLAIAEKYR	PREDICTED: hemoglobin subunit alpha-1-like [Hippocampus comes]	A	A	R		40.24	1247.72	11	-13	416.915	39.49	1990000000	44000000	3960000000	133	143	143	C-T	cytosol	XP_019722062.1	1990000000	44000000	3960000000	0.994006	0.0147899	3.89381	1.6342
ALVAGIDRYPR	RecName: Full=60S ribosomal protein L27	H	A	R	K	46.81	1229.69	11	-15	615.85	28.4	7370000000	605000000	1270000000	41	51	136	I	cytosol	P61359.2:XP_019745385.1:AAR11383.1	7370000000	605000000	1270000000	7.86133	0.140046	0.318495	2.77329
ALVPDSVKKELLQR	PREDICTED: transcription and mRNA export factor ENY2 [Hippocampus comes]	R	A	R	I	43.82	1594.94	14	-11	399.742	42.48	3310000000	27200000	2190000000	72	85	96	I	Nucleus	XP_019729718.1	3310000000	27200000	2190000000	2.98575	0.00989091	1.31248	1.43604
AMAAGFGTNQR	PREDICTED: LOW QUALITY PROTEIN: uncharacterized protein LOC109527604 partial [Hippocampus comes]	R	A	R	A	36.58	1122.52	11	-14	562.269	20.55	3970000000	55000000	2970000000	733	743	1392	I	not information	XP_019745173.1	3970000000	55000000	2970000000	2.62479	0.0158501	1.47578	1.37214
AMELLKVSKDKR	PREDICTED: 60S ribosomal protein L36 [Hippocampus comes]	R	A	R	A	48.51	1416.81	12	-17	709.412	19.21	180000000	2160000000	1300000000	57	68	105	I	cytosol	XP_019727348.1	180000000	2160000000	1300000000	0.104046	2.91892	1.11111	1.37803
AMSREDANKPEALAKVKK	PREDICTED: heterogeneous nuclear ribonucleoprotein A0-like [Hippocampus comes]	R	A	K	I	47.29	1985.07	18	-22	497.274	16.59	8520000000	369000000	9440000000	81	98	297	I	Nucleus	XP_019739653.1	8520000000	369000000	9440000000	1.73718	0.0410913	2.12397	1.30075
ANRIIEHR	PREDICTED: hsc70-interacting protein [Hippocampus comes]	K	A	R	R	34.47	1007.56	8	-17	504.788	11.54	1660000000	313000000	1690000000	232	239	368	I	cytosol	XP_019723822.1	1660000000	313000000	1690000000	1.65751	0.186866	1.71313	1.18584
APAMFIIR	PREDICTED: 40S ribosomal protein S3a [Hippocampus comes]	K	A	R	N	35.42	917.516	8	-2	459.765	45.73	714000000	16500000	312000000	35	42	266	I	cytosol	XP_019717448.1	714000000	16500000	312000000	4.34703	0.0321637	0.854209	1.74447
APDYDALDVANKIGII	PREDICTED: 60S ribosomal protein L23a [Hippocampus comes]	L	A	I		52.12	1686.88	16	1	844.449	76.03	7730000000	329000000	3140000000	140	155	155	C-T	cytosol	XP_019725224.1	7730000000	329000000	3140000000	4.45662	0.0605336	0.779253	1.76547
APGIIPR	PREDICTED: ATP synthase subunit alpha mitochondrial-like [Hippocampus comes]	K	A	R	I	26.21	722.444	7	-4	362.229	21.81	58400000000	2720000000	23300000000	172	178	548	I	mitochondria	XP_019744310.1:XP_019733210.1	58400000000	2720000000	23300000000	4.48885	0.0665851	0.762435	1.77262
APIRPDVVNF	PREDICTED: 60S ribosomal protein L4 [Hippocampus comes]	R	A	F	V	31.19	1126.61	10	-31	564.312	44.66	6270000000	455000000	2470000000	30	39	369	I	cytosol	XP_019731497.1	6270000000	455000000	2470000000	4.28718	0.104119	0.734572	1.70862
APIRPDVVNFV	PREDICTED: 60S ribosomal protein L4 [Hippocampus comes]	R	A	V	H	36.06	1225.68	11	-11	613.847	52.09	2260000000	52600000	1330000000	30	40	369	I	cytosol	XP_019731497.1	2260000000	52600000	1330000000	3.2692	0.0293036	1.15022	1.48291
APIRPDVVNFVHTNMR	PREDICTED: 60S ribosomal protein L4 [Hippocampus comes]	R	A	R	K	52.38	1864.97	16	-18	622.664	43.46	49700000000	165000000	35700000000	30	45	369	I	cytosol	XP_019731497.1	49700000000	165000000	35700000000	2.7715	0.00386417	1.43187	1.40241
APLRPLT	PREDICTED: 60S ribosomal protein L32 [Hippocampus comes]	M	A	T	K	19.6	766.47	7	-11	384.242	20.8	17500000000	670000000	680000000	2	8	135	N-T	cytosol	XP_019744001.1	17500000000	670000000	680000000	25.9259	0.0737074	0.0748487	8.69149
APLRPLTKPKIVKKR	PREDICTED: 60S ribosomal protein L32 [Hippocampus comes]	M	A	R	T	30.61	1744.16	15	-7	437.046	15.91	854000000	3200000000	802000000	2	16	135	N-T	cytosol	XP_019744001.1	854000000	3200000000	802000000	0.426787	3.86473	0.395659	1.56239
APRHGSLGFLPR	PREDICTED: 60S ribosomal protein L3 [Hippocampus comes]	S	A	R	K	48.38	1306.73	12	-13	436.582	23.7	2130000000	811000000	829000000	85	96	480	I	cytosol	XP_019745312.1	2130000000	811000000	829000000	2.59756	0.548158	0.563754	1.23649
APSRIFWR	PREDICTED: 60S ribosomal protein L13a [Hippocampus comes]	R	A	R	I	33.01	1031.57	8	-3	516.79	27.13	4090000000	1920000000	1870000000	77	84	205	I	cytosol	XP_019741849.1	4090000000	1920000000	1870000000	2.15831	0.644295	0.622296	1.14163
AQGETEVLKVVR	PREDICTED: LOW QUALITY PROTEIN: ribosome biogenesis protein NSA2 homolog [Hippocampus comes]	R	A	R	T	32.11	1327.75	12	-12	664.88	26.76	499000000	253000000	117000000	134	145	268	I	cytosol	XP_019741683.1	499000000	253000000	117000000	2.6973	0.821429	0.31117	1.27663
AQWYKSQGGF	PREDICTED: lysozyme g-like [Hippocampus comes]	R	A	F		41.29	1170.55	10	-3	586.28	33.46	51400000000	4380000000	7460000000	175	184	184	C-T	not information	XP_019717603.1:XP_019717602.1	51400000000	4380000000	7460000000	8.68243	0.148828	0.267479	3.03291
ARIISEDEKNFK	PREDICTED: 60S ribosomal protein L13 [Hippocampus comes]	K	A	K	A	51.39	1448.76	12	-13	483.927	18.83	36100000000	9430000000	24300000000	166	177	211	I	cytosol	XP_019742570.1	36100000000	9430000000	24300000000	2.14053	0.312252	1.06743	1.1734
ARIVAEEFLKNF	PREDICTED: actin-related protein 2/3 complex subunit 4 [Hippocampus comes]	R	A	F		39.7	1435.78	12	8	479.602	60.67	5660000000	209000000	5930000000	157	168	168	C-T	cytosol	XP_019736069.1	5660000000	209000000	5930000000	1.84395	0.0360656	2.02079	1.30027
ARPDAEKKEMKTISGKTFL	PREDICTED: actin-related protein 2/3 complex subunit 2 [Hippocampus comes]	R	A	L	R	51.36	2149.16	19	-3	717.393	25.33	61000000	29100000	42000000	280	298	299	C-T	cytosol	XP_019747105.1	61000000	29100000	42000000	1.71589	0.565049	0.932297	1.07108
ASDNLVKAAQKAAFDAQDDQAVVVK	PREDICTED: talin-1 isoform X2 [Hippocampus comes]	R	A	K	S	68.81	2601.34	25	-16	868.119	50.61	1130000000	18600000	1860000000	2464	2488	2541	I	cytosol	XP_019749865.1:XP_019749847.1:XP_019749855.1	1130000000	18600000	1860000000	1.20302	0.0124415	3.23873	1.48473
ASEASRLAHYNKR	PREDICTED: neurofilament heavy polypeptide-like [Hippocampus comes]	I	A	R	S	46.83	1501.77	13	-14	501.598	15.12	15700000000	182000000	1790000000	196	208	658	I	cytosol	XP_019738120.1:XP_019738176.1:XP_019719662.1:XP_019735196.1:XP_019719527.1:XP_019714831.1	15700000000	182000000	1790000000	15.9229	0.0208119	0.225412	5.38972
ASESLIKQIPR	PREDICTED: 60S ribosomal protein L10a [Hippocampus comes]	L	A	R	I	42.78	1240.71	11	-1	621.364	27.71	777000000	64900000	73800000	111	121	216	I	cytosol	XP_019733989.1	777000000	64900000	73800000	11.204	0.152562	0.175318	3.84397
ASFLRAQQKEEAE	PREDICTED: 60S ribosomal protein L5 [Hippocampus comes]	K	A	E		45.95	1505.75	13	-16	753.88	19.52	1150000000	15600000000	3590000000	285	297	297	C-T	cytosol	XP_019748711.1	1150000000	15600000000	3590000000	0.119854	6.58228	0.428657	2.37693
ASGNYATVISHNLETK	PREDICTED: 60S ribosomal protein L8 [Hippocampus comes]	R	A	K	K	59.68	1703.85	16	-15	852.93	35.38	16500000000	363000000	31900000000	129	144	257	I	cytosol	XP_019715953.1	16500000000	363000000	31900000000	1.02284	0.015	3.78343	1.60709
ASGNYATVISHNLETKKSR	PREDICTED: 60S ribosomal protein L8 [Hippocampus comes]	R	A	R	V	61.99	2075.08	19	-10	1038.54	25.11	29900000000	14800000000	31700000000	129	147	257	I	cytosol	XP_019715953.1	29900000000	14800000000	31700000000	1.28602	0.480519	1.41834	1.06163
ASKAFR	PREDICTED: 60S ribosomal protein L7 [Hippocampus comes]	A	A	R	I	26.12	678.381	6	-9	340.198	9.63	659000000	454000000	404000000	24	29	245	I	cytosol	XP_019727422.1	659000000	454000000	404000000	1.53613	0.854186	0.725966	1.03876
ASNLKAPGDTSVPSTNLQNAFR	PREDICTED: FACT complex subunit SPT16 isoform X5 [Hippocampus comes]	R	A	R	I	44.79	2287.16	22	-20	763.391	43.51	991000000	11000000	1060000000	603	624	1033	I	Nucleus	XP_019726682.1:XP_019726681.1	991000000	11000000	1060000000	1.85061	0.0107265	2.11577	1.3257
ATAAFSTMSSALSR	PREDICTED: tumor protein D52-like partial [Hippocampus comes]	K	A	R	K	46.61	1399.68	14	-5	700.845	43.59	5280000000	50400000	130000000	70	83	89	C-T	cytosol	XP_019714240.1	5280000000	50400000	130000000	58.5366	0.0186322	0.0487768	19.5347
ATGGNRTKTPGPGAQSALR	PREDICTED: 40S ribosomal protein S14 [Hippocampus comes]	R	A	R	A	49.44	1838.97	19	-23	613.996	15.16	330000000	1670000000	2260000000	80	98	132	I	cytosol	XP_019728072.1	330000000	1670000000	2260000000	0.167939	1.28958	2.26	1.23917
ATLKDITIR	PREDICTED: ATP synthase subunit gamma mitochondrial-like [Hippocampus comes]	M	A	R	L	39.59	1029.62	9	-4	515.816	25.88	19400000000	649000000	22500000000	34	42	249	I	mitochondria	XP_019753026.1	19400000000	649000000	22500000000	1.6761	0.0309785	2.2445	1.31719
ATVVKTVGGDKNGGTR	PREDICTED: 60S ribosomal protein L6 [Hippocampus comes]	R	A	R	V	45.84	1558.84	16	-16	520.621	12.48	654000000	149000000	120000000	60	75	258	I	cytosol	XP_019743866.1	654000000	149000000	120000000	4.86245	0.385013	0.298879	1.84878
AVDVSPLRR	PREDICTED: 40S ribosomal protein S5 isoform X1 [Hippocampus comes]	Q	A	R	V	23.79	1011.58	9	1	338.202	20.05	10000000	194000000	1530000000	137	145	203	I	cytosol	XP_019726354.1	10000000	194000000	1530000000	0.0116009	0.251948	15	5.08785
AVFPSIVGRPR	PREDICTED: actin, cytoplasmic 1 [Hippocampus comes]	R	A	R	H	38.32	1197.7	11	-12	599.856	32.15	320000000	1330000000	58700000000	29	39	375	I	cytosol	XP_019732902.1:XP_019717809.1:XP_019712963.1:XP_019728207.1:XP_019726323.1:XP_019743412.1	320000000	1330000000	58700000000	0.0106613	0.0450695	71.1515	23.7357
AVLLPKKTEKAGKAK	PREDICTED: histone H2A-like [Hippocampus comes]	Q	A	K		41.6	1581	15	-6	791.506	12.75	6880000000	3750000000	2870000000	114	128	128	C-T	Nucleus	XP_019738175.1	6880000000	3750000000	2870000000	2.07855	0.769231	0.539981	1.12925
AVNIDYSKLKKQGPDF	PREDICTED: cytochrome c oxidase subunit NDUFA4-like [Hippocampus comes]	Y	A	F		40.38	1821.96	16	-10	608.327	38.25	5320000000	598000000	4050000000	67	82	82	C-T	membrane	XP_019753135.1	5320000000	598000000	4050000000	2.28916	0.127641	1.36871	1.26183
AVRPQVLKR	PREDICTED: 60S ribosomal protein L34 [Hippocampus comes]	R	A	R	L	27.56	1065.68	9	-11	356.233	14.56	564000000	2560000000	55000000	58	66	117	I	cytosol	XP_019711698.1	564000000	2560000000	55000000	0.431358	8.27141	0.0352113	2.91266
AVSEGTKAVTKYTSSK	PREDICTED: histone H2B 1/2-like [Hippocampus comes]	H	A	K		56.83	1655.87	16	-2	828.943	17.7	18300000000	7790000000	3980000000	108	123	123	C-T	Nucleus	XP_019724469.1:XP_019722427.1:XP_019738176.1:XP_019719662.1:XP_019735196.1:XP_019719527.1	18300000000	7790000000	3980000000	3.1096	0.699282	0.305098	1.37133
AVTKYTSSK	PREDICTED: histone H2B 1/2-like [Hippocampus comes]	K	A	K		43.14	983.529	9	-20	492.771	10.77	13200000000	1530000000	1830000000	115	123	123	C-T	Nucleus	XP_019724469.1:XP_019722427.1:XP_019738176.1:XP_019719662.1:XP_019735196.1:XP_019719527.1	13200000000	1530000000	1830000000	7.85714	0.203593	0.248473	2.76974
AVVGVVAGGGRIDKPILK	PREDICTED: 60S ribosomal protein L8 [Hippocampus comes]	R	A	K	A	50.29	1748.07	18	-8	875.04	31.73	34400000000	1640000000	46300000000	164	181	257	I	cytosol	XP_019715953.1	34400000000	1640000000	46300000000	1.43513	0.0406444	2.56937	1.34838
AWENRQQNAYPPPQQYVP	PREDICTED: moronecidin-like [Hippocampus comes]	I	A	P	V	42.65	2185.03	18	-23	1093.52	44.26	20600000000	529000000	210000000	89	106	111	C-T	extracellular	XP_019738228.1	20600000000	529000000	210000000	55.751	0.0508409	0.0198779	18.6072
AWENRQQNAYPPPQQYVPV	PREDICTED: moronecidin-like [Hippocampus comes]	I	A	V	I	44.4	2284.1	19	5	1143.06	48.06	25700000000	1010000000	2390000000	89	107	111	C-T	extracellular	XP_019738228.1	25700000000	1010000000	2390000000	15.1176	0.0719117	0.178959	5.12284
AYDFAVK	PREDICTED: inositol monophosphatase 1-like [Hippocampus comes]	R	A	K	V	30.75	812.407	7	-2	407.211	26.61	20000000	110000000	945000000	8	14	286	N-T	cytosol	XP_019728290.1	20000000	110000000	945000000	0.0379147	0.227979	14.5385	4.93479
AYDFAVKV	PREDICTED: inositol monophosphatase 1-like [Hippocampus comes]	R	A	V	A	37.15	911.475	8	-6	456.745	43.64	4880000000	76100000	650000000	8	15	286	N-T	cytosol	XP_019728290.1	4880000000	76100000	650000000	13.4417	0.0275226	0.262303	4.57717
AYDFAVKVAGV	PREDICTED: inositol monophosphatase 1-like [Hippocampus comes]	R	A	V	E	38.11	1138.6	11	87	570.313	29.19	54700000000	8960000000	38900000000	8	18	286	N-T	cytosol	XP_019728290.1	54700000000	8960000000	38900000000	2.28583	0.191453	1.22212	1.23313
DAEIKKKR	PREDICTED: 40S ribosomal protein S15 [Hippocampus comes]	A	D	R	T	29.14	986.587	8	-24	494.3	11.87	48000000	145000000	262000000	3	10	145	N-T	cytosol	XP_019751891.1	48000000	145000000	262000000	0.235872	0.935484	2.71503	1.29546
DAFLASESLIKQIPR	PREDICTED: 60S ribosomal protein L10a [Hippocampus comes]	Y	D	R	I	53.38	1686.93	15	9	844.473	64.99	99000000	41100000	669000000	107	121	216	I	cytosol	XP_019733989.1	99000000	41100000	669000000	0.278834	0.107031	9.55032	3.31206
DAFSILSRR	PREDICTED: eosinophil peroxidase [Hippocampus comes]	R	D	R	N	35.43	1063.58	9	-20	532.795	39.71	20200000000	39600000000	22900000000	700	708	781	I	cytosol	XP_019738496.1:XP_019738495.1	20200000000	39600000000	22900000000	0.6464	1.83759	0.765886	1.08329
DAPAGRKVGLIA	PREDICTED: 60S ribosomal protein L8 [Hippocampus comes]	R	D	A	A	34.58	1166.68	12	-17	584.345	23.3	4730000000	1290000000	2590000000	228	239	257	I	cytosol	XP_019715953.1	4730000000	1290000000	2590000000	2.43814	0.352459	0.860465	1.21702
DAPAGRKVGLIAAR	PREDICTED: 60S ribosomal protein L8 [Hippocampus comes]	R	D	R	R	37.27	1393.82	14	-10	465.612	20	726000000	4230000000	3760000000	228	241	257	I	cytosol	XP_019715953.1	726000000	4230000000	3760000000	0.181727	1.88587	1.51735	1.19498
DFLHLPSEIVPATLRR	PREDICTED: 40S ribosomal protein S10 [Hippocampus comes]	R	D	R	Q	45.31	1863.04	16	30	466.768	67.31	1620000000	52500000	2160000000	81	96	166	I	cytosol	XP_019714081.1	1620000000	52500000	2160000000	1.46441	0.0277778	2.58296	1.35838
DGPKALTR	PREDICTED: hemoglobin subunit beta-1-like [Hippocampus comes]	D	D	R	C	42.93	856.477	8	-17	429.245	12.39	801000000	161000000	1320000000	24	31	147	I	cytosol	XP_019719112.1	801000000	161000000	1320000000	1.0817	0.151815	2.74428	1.32593
DIGVQALSR	hemoglobin alpha chain [Hippocampus comes]	E	D	R	L	31.86	957.524	9	-17	479.769	31.7	5720000000	4330000	4380000000	25	33	144	I	cytosol	AAR11385.1:XP_019722090.1	5720000000	4330000	4380000000	2.60929	0.000857426	1.53031	1.38015
DKATVKAFWDKVAPKVEDIGVQALSR	hemoglobin alpha chain [Hippocampus comes]	R	D	R	L	48.32	2870.57	26	-13	718.648	64.78	225000000000	85200000	293000000000	8	33	144	N-T	cytosol	AAR11385.1:XP_019722090.1	225000000000	85200000	293000000000	1.53539	0.000328958	2.60346	1.37973
DKLNNLILFDKATYDK	PREDICTED: 40S ribosomal protein S25 [Hippocampus comes]	R	D	K	L	45.36	1910.01	16	-4	637.679	49.25	2910000000	23900000	3720000000	40	55	123	I	cytosol	XP_019720461.1:XP_019720460.1	2910000000	23900000	3720000000	1.55453	0.00720965	2.53587	1.36587
DLDLKKPLYQR	PREDICTED: S-adenosylmethionine synthase [Hippocampus comes]	R	D	R	T	34.45	1387.78	11	-10	694.898	28.68	1550000000	272000000	315000000	364	374	396	I	cytosol	XP_019716359.1	1550000000	272000000	315000000	5.28109	0.291689	0.345774	1.97285
DLTRFVKWPR	PREDICTED: 60S ribosomal protein L7a [Hippocampus comes]	R	D	R	Y	43.84	1316.74	10	8	439.919	46.05	1280000000	145000000	1640000000	75	84	291	I	cytosol	XP_019727681.1	1280000000	145000000	1640000000	1.43417	0.0993151	2.30175	1.27841
DMRQTVAVGVIK	PREDICTED: elongation factor 1-alpha [Hippocampus comes]	R	D	K	T	40.33	1315.73	12	-4	658.871	31.77	12700000000	6700000	14900000000	428	439	461	I	cytosol	XP_019726378.1:XP_019726379.1:XP_019726380.1:XP_019743721.1:XP_019743720.1	12700000000	6700000	14900000000	1.70393	0.000485507	2.34522	1.34988
DMVAYR	PREDICTED: high mobility group protein B2-like [Hippocampus comes]	R	D	R	G	21.6	753.348	6	-9	377.681	19.49	1530000000	195000000	972000000	160	165	200	I	cytosol	XP_019721084.1	1530000000	195000000	972000000	2.62211	0.155875	1.12696	1.30165
DNIQGITKPA	PREDICTED: neurofilament heavy polypeptide-like [Hippocampus comes]	L	D	A	I	35.26	1055.56	10	-7	528.787	22.69	38900000000	40100000000	9760000000	25	34	658	I	cytosol	XP_019738120.1	38900000000	40100000000	9760000000	1.56037	1.64817	0.247089	1.15188
DNIQGITKPAIR	PREDICTED: neurofilament heavy polypeptide-like [Hippocampus comes]	L	D	R	R	43.49	1324.75	12	2	663.38	26.01	178000000000	104000000000	30200000000	25	36	658	I	cytosol	XP_019738120.1	178000000000	104000000000	30200000000	2.65276	0.999039	0.214184	1.28866
DNIQGITKPAIRR	PREDICTED: neurofilament heavy polypeptide-like [Hippocampus comes]	L	D	R	L	43.1	1480.85	13	-4	741.431	22	111000000000	988000000000	129000000000	25	37	658	I	cytosol	XP_019738120.1	111000000000	988000000000	129000000000	0.198747	8.23333	0.234759	2.88895
DRYSKDSRGFAFVR	PREDICTED: serine/arginine-rich splicing factor 2-like [Hippocampus comes]	R	D	R	F	45.12	1702.85	14	-22	426.72	23.64	7430000000	148000000	5450000000	48	61	127	I	Nucleus	XP_019714702.1	7430000000	148000000	5450000000	2.65452	0.0229814	1.43837	1.37196
DSHGVAQVRFVTGNKILR	PREDICTED: 40S ribosomal protein S13 [Hippocampus comes]	R	D	R	I	55.38	1996.1	18	-6	500.031	31.86	1880000000	439000000	3530000000	56	73	151	I	cytosol	XP_019750320.1	1880000000	439000000	3530000000	0.947342	0.162292	3.04442	1.38468
DSRGFAFVR	PREDICTED: serine/arginine-rich splicing factor 2-like [Hippocampus comes]	K	D	R	F	38.03	1053.54	9	-5	527.775	29.37	1720000000	32300000	1240000000	53	61	127	I	Nucleus	XP_019714702.1	1720000000	32300000	1240000000	2.70376	0.0218243	1.41528	1.38029
DSRTIFVK	PREDICTED: nucleolin isoform X1 [Hippocampus comes]	R	D	K	N	23.63	964.534	8	-13	483.274	20.56	9670000000	2060000000	7410000000	370	377	675	I	not information	XP_019730935.1	9670000000	2060000000	7410000000	2.04224	0.241218	1.26343	1.18229
DYDALDVANKIGII	PREDICTED: 60S ribosomal protein L23a [Hippocampus comes]	P	D	I		31.5	1518.79	14	13	760.405	78.25	1970000000	37600000	604000000	142	155	155	C-T	cytosol	XP_019725224.1	1970000000	37600000	604000000	6.1409	0.0292152	0.601713	2.25728
DYGVLKEEDGVSYR	PREDICTED: peroxiredoxin-1-like [Hippocampus comes]	R	D	R	G	48.77	1628.77	14	4	815.392	36.07	29300000000	818000000	27400000000	114	127	197	I	cytosol	XP_019744883.1	29300000000	818000000	27400000000	2.07669	0.0288536	1.81951	1.30835
DYREDPQFPSVPLFK	PREDICTED: eosinophil peroxidase [Hippocampus comes]	P	D	K	A	50.28	1836.9	15	-29	919.457	64.51	801000000	42500000	771000000	500	514	781	I	cytosol	XP_019738496.1:XP_019738495.1	801000000	42500000	771000000	1.96927	0.0540712	1.8281	1.28381
EAINVEQAFQTIAR	PREDICTED: ras-related protein rab7-like [Hippocampus comes]	K	E	R	N	46.13	1588.82	14	5	795.418	68.05	323000000	18600000	46000000	158	171	207	I	cytosol e mitochondria	XP_019736068.1	323000000	18600000	46000000	10	0.100813	0.269321	3.45671
EAPIDKKGNFNYAEFTRILKHGAKDKDDE	PREDICTED: myosin regulatory light polypeptide 9 [Hippocampus comes]	R	E	E		47.77	3348.67	29	-2	838.176	44.08	2760000000	367000000	1750000000	145	173	173	C-T	cytosol	XP_019736734.1:XP_019736735.1	2760000000	367000000	1750000000	2.60746	0.162749	1.11928	1.2965
EAPIDKKSNFNYVEFTR	PREDICTED: myosin regulatory light chain 2 smooth muscle minor isoform [Hippocampus comes]	R	E	R	I	50.82	2057.02	17	-13	686.68	37.89	9020000000	189000000	8740000000	145	161	172	I	cytosol	XP_019711497.1	9020000000	189000000	8740000000	2.02038	0.0212838	1.89814	1.31327
EAPIDKKSNFNYVEFTRILKHGAKDKDD	PREDICTED: myosin regulatory light chain 2 smooth muscle minor isoform [Hippocampus comes]	R	E	D		48.45	3277.67	28	-23	656.54	43.04	1230000000	487000000	3870000000	145	172	172	C-T	cytosol	XP_019711497.1	1230000000	487000000	3870000000	0.564609	0.19098	4.50786	1.75448
EFNHINLELR	PREDICTED: 60S ribosomal protein L9 [Hippocampus comes]	R	E	R	L	42.39	1283.66	10	-8	642.838	40.17	3510000000	34800000	220000000	37	46	192	I	cytosol	XP_019732216.1	3510000000	34800000	220000000	27.551	0.0186595	0.124125	9.23127
EHGTKILHGLDR	PREDICTED: hemoglobin subunit beta-1-like [Hippocampus comes]	A	E	R	A	39.71	1374.74	12	-3	344.691	17.92	3630000000	549000000	2150000000	63	74	147	I	cytosol	XP_019719112.1	3630000000	549000000	2150000000	2.68989	0.189965	1.02895	1.30293
EIAEEDDVLVLKK	PREDICTED: protein disulfide-isomerase [Hippocampus comes]	A	E	K	S	45.3	1499.81	13	0	750.911	38.31	4550000000	974000000	6730000000	17	29	521	I	cytosol	XP_019744957.1	4550000000	974000000	6730000000	1.1812	0.172695	2.43664	1.26351
EIQTAVR	PREDICTED: histone H2B 1/2-like [Hippocampus comes]	R	E	R	L	24.22	815.45	7	-12	408.732	14.58	25800000000	6760000000	23900000000	91	97	123	I	Nucleus	XP_019724469.1:XP_019738120.1:XP_019722427.1:XP_019738176.1:XP_019719662.1:XP_019735196.1:XP_019719527.1	25800000000	6760000000	23900000000	1.68297	0.272032	1.46806	1.14102
EIRRYQKSTELLIR	PREDICTED: neurofilament heavy polypeptide-like [Hippocampus comes]	R	E	R	R	33.69	1804.03	14	-16	602.35	23.29	1100000000	8310000000	4390000000	489	502	658	I	cytosol	XP_019738120.1:XP_019719183.1:XP_019742648.1:XP_019742649.1:XP_019722190.1	1100000000	8310000000	4390000000	0.173228	3.02732	0.93305	1.37787
EKARIISEDEKNFK	PREDICTED: 60S ribosomal protein L13 [Hippocampus comes]	K	E	K	A	42.26	1705.9	14	-19	569.639	18.16	1640000000	392000000	407000000	164	177	211	I	cytosol	XP_019742570.1	1640000000	392000000	407000000	4.10513	0.383	0.400591	1.62957
EKYEKDVAAYR	PREDICTED: high mobility group protein B1-like [Hippocampus comes]	K	E	R	A	44.7	1370.68	11	-21	686.347	17.75	140000000	476000000	1730000000	152	162	208	I	Nucleus	XP_019728025.1:XP_019735270.1:XP_019735269.1	140000000	476000000	1730000000	0.126927	0.509091	5.61688	2.0843
ELIYKR	PREDICTED: 60S ribosomal protein L7 [Hippocampus comes]	R	E	R	G	21.33	820.481	6	-3	411.248	15.86	3870000000	998000000	4120000000	149	154	245	I	cytosol	XP_019727422.1	3870000000	998000000	4120000000	1.51231	0.249812	1.69269	1.1516
ELTAVVQKR	PREDICTED: 40S ribosomal protein S3 isoform X2 [Hippocampus comes]	R	E	R	F	34.54	1042.61	9	-11	522.313	17.22	2260000000	466000000	2350000000	69	77	247	I	mitochondria	XP_019723842.1:XP_019723832.1	2260000000	466000000	2350000000	1.60511	0.202169	1.72414	1.17714
EQKRIAWENR	PREDICTED: moronecidin-like [Hippocampus comes]	R	E	R	Q	34.62	1328.69	10	-10	443.905	16.52	1250000000	408000000	727000000	84	93	111	I	extracellular	XP_019738228.1	1250000000	408000000	727000000	2.20264	0.412747	0.87696	1.16412
ETKDLSGKVLVFPRETATDYVK	PREDICTED: serum amyloid P-component-like [Hippocampus comes]	A	E	K	L	47.7	2495.33	22	-12	832.782	43.25	441000000	67900000	3780000000	17	38	222	I	extracellular	XP_019747693.1	441000000	67900000	3780000000	0.229216	0.0321725	14.8556	5.03899
ETQDLSGKAFVFQ	PREDICTED: C-reactive protein-like [Hippocampus comes]	A	E	Q	S	53.02	1468.72	13	-3	735.367	48.27	323000000	754000000	1990000000	17	29	222	I	extracellular	XP_019747691.1	323000000	754000000	1990000000	0.235423	0.651967	3.69545	1.52761
ETQDLSGKVFVFPR	PREDICTED: serum amyloid P-component-like [Hippocampus comes]	A	E	R	E	48.61	1621.85	14	-8	811.93	48.07	538000000	257000000	742000000	17	30	222	I	extracellular	XP_019747694.1	538000000	257000000	742000000	1.07708	0.401562	1.86667	1.1151
EYELR	PREDICTED: 60S ribosomal protein L11 [Hippocampus comes]	R	E	R	K	19.01	708.344	5	5	355.18	17.26	751000000	94100000	376000000	107	111	194	I	cytosol	XP_019726381.1	751000000	94100000	376000000	3.19506	0.166992	0.889836	1.4173
EYKVIGR	PREDICTED: 60S ribosomal protein L18a [Hippocampus comes]	R	E	R	L	28.63	863.486	7	-5	432.75	16.16	7340000000	971000000	7740000000	9	15	176	N-T	cytosol	XP_019753091.1	7340000000	971000000	7740000000	1.68523	0.12878	1.86259	1.22553
EYTINVHKR	PREDICTED: 60S ribosomal protein L31 [Hippocampus comes]	R	E	R	I	44.81	1158.61	9	-7	580.314	16	13400000000	500000000	9130000000	23	31	124	I	cytosol	XP_019734035.1:XP_019734036.1	13400000000	500000000	9130000000	2.78297	0.0443853	1.31367	1.38034
FAHLAIQPVLAR	PREDICTED: eosinophil peroxidase [Hippocampus comes]	R	F	R	L	40.17	1334.78	12	-7	445.934	43.77	2350000000	608000000	6270000000	485	496	781	I	cytosol	XP_019738496.1:XP_019738495.1	2350000000	608000000	6270000000	0.683338	0.141067	4.23935	1.68792
FAHWKDLSPGSEPVRK	hemoglobin alpha chain [Hippocampus comes]	Y	F	K	H	51.11	1852.96	16	-11	927.485	25.67	108000000000	1650000000	47600000000	45	60	144	I	cytosol	AAR11385.1:XP_019722090.1	108000000000	1650000000	47600000000	4.38579	0.0212082	0.868217	1.7584
FAHWKDLSPGSEPVRKH	hemoglobin alpha chain [Hippocampus comes]	Y	F	H	G	58	1990.02	17	-12	664.346	23.15	86900000000	331000000	4600000000	45	61	144	I	cytosol	AAR11385.1:XP_019722090.1	86900000000	331000000	4600000000	35.2464	0.00723497	0.105467	11.7864
FALVQYGSPTEQR	PREDICTED: collagen alpha-2(VI) chain isoform X1 [Hippocampus comes]	R	F	R	V	36.64	1494.75	13	-15	748.38	42.06	2650000000	39100000	5320000000	868	880	1014	I	extracellular	XP_019720385.1	2650000000	39100000	5320000000	0.988972	0.00981179	3.95671	1.65183
FFRNLWKGAK	PREDICTED: moronecidin-like [Hippocampus comes]	C	F	K	A	39.71	1265.7	10	-8	633.858	28.09	4000000	44300000	762000000	56	65	111	I	extracellular	XP_019738228.1	4000000	44300000	762000000	0.00992187	0.115666	31.5528	10.5595
FGFPEGSVELYAEKVATR	PREDICTED: 40S ribosomal protein S3 isoform X2 [Hippocampus comes]	R	F	R	G	55.72	1999.01	18	8	1000.51	64.88	2730000000	30800000	4670000000	78	95	247	I	mitochondria	XP_019723842.1:XP_019723832.1	2730000000	30800000	4670000000	1.1615	0.00832432	3.38308	1.51764
FGILTGGGAAGSADVEAKKLKR	PREDICTED: SAP domain-containing ribonucleoprotein isoform X2 [Hippocampus comes]	R	F	R	A	52.36	2145.19	22	-22	716.069	31.6	3550000000	8170000000	920000000	183	204	211	C-T	Nucleus	XP_019737621.1:XP_019737610.1	3550000000	8170000000	920000000	0.781078	3.65548	0.156997	1.53119
FGQWNDHDVTFTPFSPSIR	PREDICTED: eosinophil peroxidase [Hippocampus comes]	L	F	R	S	54.24	2250.05	19	-5	751.023	65.02	649000000	54100000	1290000000	225	243	781	I	cytosol	XP_019738496.1:XP_019738495.1	649000000	54100000	1290000000	0.965702	0.055802	3.66946	1.56366
FGTFGGFVSK	PREDICTED: neuroblast differentiation-associated protein AHNAK isoform X1 [Hippocampus comes]	K	F	K	S	35.88	1045.52	10	-10	523.768	45.2	233000000	111000000	889000000	3696	3705	3765	I	Nucleus	XP_019739490.1	233000000	111000000	889000000	0.466	0.197861	5.1686	1.94416
FIKNGVTPESIEEMYKKA	PREDICTED: 60S ribosomal protein L5 [Hippocampus comes]	R	F	A	H	53.25	2083.07	18	-4	695.362	48.16	1600000000	125000000	11400000000	226	243	297	I	cytosol	XP_019748711.1	1600000000	125000000	11400000000	0.277657	0.0192308	13.2174	4.50476
FLASESLIKQIPR	PREDICTED: 60S ribosomal protein L10a [Hippocampus comes]	A	F	R	I	33.72	1500.87	13	-10	501.296	49.15	1040000000	313000000	1710000000	109	121	216	I	cytosol	XP_019733989.1	1040000000	313000000	1710000000	1.02818	0.227636	2.52772	1.26118
FLKEAAFEDVTLESERKR	PREDICTED: pre-mRNA-processing factor 40 homolog A isoform X3 [Hippocampus comes]	R	F	R	I	48.02	2167.13	18	-13	542.788	37.49	410000000	68600000	6250000000	663	680	850	I	Nucleus	XP_019731449.1:XP_019731458.1:XP_019731441.1:XP_019731435.1	410000000	68600000	6250000000	0.129776	0.0206006	26.1178	8.75607
FLSAQKERGVNVR	PREDICTED: collagen alpha-1(VI) chain [Hippocampus comes]	R	F	R	V	44.63	1502.83	13	-15	752.422	18.59	6730000000	271000000	34100000000	846	858	1009	I	extracellular	XP_019720350.1	6730000000	271000000	34100000000	0.391609	0.0132746	9.74147	3.38212
FNGLVHKK	60S ribosomal protein L28 [Hippocampus comes]	R	F	K	T	38.56	941.545	8	-4	471.779	13.27	1350000000	369000000	2390000000	40	47	137	I	cytosol	AAR11386.1:XP_019733181.1:XP_019733182.1	1350000000	369000000	2390000000	0.978615	0.197326	2.78069	1.31888
FNILNNQLDIRSQSLQR	PREDICTED: periplakin [Hippocampus comes]	R	F	R	A	47.99	2058.1	17	-7	1030.06	53.2	3240000000	54800000	780000000	713	729	1761	I	cytosol e membrane	XP_019747737.1	3240000000	54800000	780000000	7.76234	0.0272637	0.473473	2.75436
FNLPASAEDKKAR	PREDICTED: SAP domain-containing ribonucleoprotein isoform X2 [Hippocampus comes]	R	F	R	R	36.62	1445.76	13	-22	482.927	20.4	2350000000	501000000	1240000000	109	121	211	I	Nucleus	XP_019737621.1:XP_019737610.1	2350000000	501000000	1240000000	2.6996	0.279109	0.86987	1.28286
FNPVSGEVSAGAYPK	PREDICTED: hemopexin [Hippocampus comes]	R	F	K	D	44.02	1521.75	15	-7	761.88	38.18	2640000000	73700000	2940000000	210	224	435	I	extracellular	XP_019716296.1	2640000000	73700000	2940000000	1.752	0.0264158	2.16678	1.31507
FNVLKVTK	PREDICTED: 40S ribosomal protein S11 [Hippocampus comes]	R	F	K	A	31.18	947.58	8	-3	474.797	25.06	4870000000	354000000	430000000	143	150	161	I	cytosol	XP_019722068.1	4870000000	354000000	430000000	12.4235	0.133585	0.164625	4.24056
FPVGRIHR	PREDICTED: histone H2A.V [Hippocampus comes]	Q	F	R	H	34.53	980.567	8	-10	491.29	18.21	10100000000	2650000000	3730000000	28	35	128	I	Nucleus	XP_019721557.1	10100000000	2650000000	3730000000	3.16614	0.383225	0.585098	1.37816
FPVGRVHR	PREDICTED: histone H2A-like [Hippocampus comes]	Q	F	R	L	34.41	966.551	8	-5	484.283	15.97	5700000000	210000000	16400000000	26	33	128	I	Nucleus	XP_019738175.1:XP_019719426.1:XP_019735195.1:XP_019748136.1:XP_019742647.1:XP_019742646.1:XP_019728922.1	5700000000	210000000	16400000000	0.686334	0.0190045	5.54992	2.08508
FPVGRVLR	PREDICTED: histone H2A-like [Hippocampus comes]	Q	F	R	L	30.03	942.576	8	-3	472.295	25.34	12900000000	787000000	2080000000	25	32	126	I	Nucleus	XP_019742650.1	12900000000	787000000	2080000000	8.99895	0.105073	0.303938	3.13599
FQDPKFDGVAK	PREDICTED: ATP synthase-coupling factor 6 mitochondrial [Hippocampus comes]	K	F	K		45.27	1250.63	11	-13	626.321	25.72	4930000000	586000000	4920000000	97	107	107	C-T	mitochondria	XP_019733967.1	4930000000	586000000	4920000000	1.79077	0.118985	1.7839	1.23122
FRNGFREGTTPKPR	PREDICTED: 60S ribosomal protein L37 [Hippocampus comes]	R	F	R	R	37.74	1661.88	14	-6	554.965	16.25	529000000	24500000000	3050000000	74	87	97	C-T	cytosol	XP_019733228.1	529000000	24500000000	3050000000	0.0384029	13.691	0.243717	4.6577
FRQYAKDIGFVKLD	40S ribosomal protein S29 [Hippocampus comes]	C	F	D		50.62	1698.91	14	-11	567.31	42.52	1280000000	576000000	9430000000	43	56	56	C-T	cytosol	AAQ63317.1:XP_019750493.1:Q6UZG0.3	1280000000	576000000	9430000000	0.255846	0.107563	10.1616	3.50835
FTPGAVLLR	PREDICTED: zinc finger CCCH domain-containing protein 13 isoform X2 [Hippocampus comes]	R	F	R	A	35.5	972.576	9	-16	487.294	43.84	492000000	239000000	492000000	1594	1602	1752	I	not information	XP_019734034.1:XP_019734033.1	492000000	239000000	492000000	1.3461	0.485772	1.3461	1.05932
FVNVVPTFGKK	PREDICTED: ubiquitin-like protein fubi and ribosomal protein S30 [Hippocampus comes]	R	F	K	K	37.92	1234.71	11	-10	618.36	37.5	6760000000	976000000	12900000000	116	126	133	C-T	cytosol	XP_019750570.1:AAQ63318.1	6760000000	976000000	12900000000	0.974344	0.0992879	3.33506	1.46956
FVTGNKILR	PREDICTED: 40S ribosomal protein S13 [Hippocampus comes]	R	F	R	I	38.29	1046.62	9	-8	524.319	22.34	7070000000	863000000	10900000000	65	73	151	I	cytosol	XP_019750320.1	7070000000	863000000	10900000000	1.20207	0.096049	2.74801	1.34871
G(+42.01)DAAMKEFGAAAPYLR	PREDICTED: myosin-7 [Hippocampus comes]	M	G	R	K	49.02	1708.82	16	21	855.421	64.85	8380000000	55700000	9540000000	2	17	1935	N-T	cytosol	XP_019739312.1	8380000000	55700000	9540000000	1.74662	0.00621652	2.26182	1.33822
GAEGAQGARGEPGNPGPAGAAGPA	PREDICTED: collagen alpha-1(I) chain-like isoform X2 [Hippocampus comes]	R	G	A	G	32.3	2015.94	24	166	1008.99	24.93	1240000000	28100000	906000000	345	368	1411	I	extracellular	XP_019721150.1:XP_019721149.1	1240000000	28100000	906000000	2.65496	0.0261883	1.42891	1.37002
GAFISTVQQR	PREDICTED: malate dehydrogenase cytoplasmic-like [Hippocampus comes]	R	G	R	G	34.02	1105.59	10	-9	553.801	25.79	2630000000	105000000	2650000000	176	185	288	I	cytosol	XP_019720070.1	2630000000	105000000	2650000000	1.90926	0.0397727	1.93784	1.29562
GAKAAFR	PREDICTED: moronecidin-like [Hippocampus comes]	K	G	R	A	25.58	719.408	7	-15	360.711	11.03	25400000000	903000000	9540000000	63	69	111	I	extracellular	XP_019738228.1	25400000000	903000000	9540000000	4.8645	0.0516886	0.725393	1.88053
GATYGKPVHHGVNQIKFAR	PREDICTED: 60S ribosomal protein L15 [Hippocampus comes]	K	G	R	S	56.66	2079.11	19	-4	1040.56	19.69	3080000000	2860000000	7220000000	78	96	204	I	cytosol	XP_019712869.1	3080000000	2860000000	7220000000	0.611111	0.55534	2.43098	1.19914
GAYGLFPANYVEVRQ	PREDICTED: src substrate cortactin [Hippocampus comes]	R	G	Q		38.99	1682.84	15	-4	842.428	59.19	10600000000	174000000	2120000000	510	524	524	C-T	cytosol e membrane	XP_019748015.1	10600000000	174000000	2120000000	9.2415	0.0273585	0.39354	3.2208
GDSGFTGPSGPAGAAGAR	PREDICTED: collagen alpha-2(I) chain isoform X7 [Hippocampus comes]	R	G	R	G	50.63	1531.7	18	-16	766.857	24.83	1950000000	228000000	1370000000	829	846	1211	I	extracellular	XP_019745280.1:XP_019745275.1:XP_019745274.1:XP_019745276.1	1950000000	228000000	1370000000	2.44055	0.137349	1.25803	1.27864
GELAKHAVSEGTKAVTKYTSSK	PREDICTED: histone H2B 1/2-like [Hippocampus comes]	P	G	K		67.21	2291.21	22	1	1146.61	27.64	7500000000	4510000000	13700000000	102	123	123	C-T	Nucleus	XP_019724469.1:XP_019722427.1:XP_019738176.1:XP_019719662.1:XP_019735196.1:XP_019719527.1	7500000000	4510000000	13700000000	0.823723	0.425472	2.28143	1.17688
GERGRAGPAGPVGAR	PREDICTED: collagen alpha-2(I) chain isoform X7 [Hippocampus comes]	A	G	R	G	42.12	1406.75	15	-7	469.923	12.51	11300000000	536000000	2580000000	208	222	1211	I	extracellular	XP_019745280.1:XP_019745275.1:XP_019745274.1:XP_019745276.1	11300000000	536000000	2580000000	7.25289	0.0772334	0.435958	2.58869
GETPGLTIGDVAKR	PREDICTED: high mobility group protein B1-like [Hippocampus comes]	K	G	R	L	43.19	1412.76	14	-16	707.387	30.93	5180000000	99300000	2980000000	114	127	208	I	Nucleus	XP_019728025.1	5180000000	99300000	2980000000	3.3644	0.0243382	1.12894	1.50589
GFAFVR	PREDICTED: serine/arginine-rich splicing factor 2-like [Hippocampus comes]	R	G	R	F	26.81	695.375	6	-7	348.695	31.71	2040000000	426000000	1430000000	56	61	127	I	Nucleus	XP_019714702.1:XP_019726689.1:XP_019726679.1	2040000000	426000000	1430000000	2.19828	0.245533	1.15977	1.20119
GFAVNELLFR	PREDICTED: lysosomal alpha-mannosidase [Hippocampus comes]	R	G	R	V	28.3	1164.63	10	12	583.323	68.35	172000000	13800000	107000000	549	558	990	I	cytosol	XP_019717347.1	172000000	13800000	107000000	2.84768	0.0989247	1.15178	1.36613
GFGFVKY	PREDICTED: cold-inducible RNA-binding protein [Hippocampus comes]	R	G	Y	E	31.35	816.417	7	-18	409.215	43.42	4450000000	485000000	3330000000	47	53	184	I	Nucleus e cytosol	XP_019712230.1	4450000000	485000000	3330000000	2.3329	0.124679	1.34954	1.26904
GFGYGGAESHKY	PREDICTED: cysteine-rich protein 1 [Hippocampus comes]	R	G	Y		36.88	1271.56	12	16	636.787	22.01	140000000	1920000000	256000000	65	76	76	C-T	cytosol	XP_019746048.1	140000000	1920000000	256000000	0.128676	9.69697	0.248544	3.35806
GFNGLDGAKGDAGP	PREDICTED: collagen alpha-1(I) chain-like isoform X2 [Hippocampus comes]	R	G	P	A	28.82	1274.59	14	-13	638.301	28.61	2550000000	519000000	163000000	252	265	1411	I	extracellular	XP_019721150.1:XP_019721149.1	2550000000	519000000	163000000	7.47801	0.382602	0.106224	2.65561
GFTGMQGM(+15.99)PGPAGTSGERGPAGANGPAGPR	PREDICTED: collagen alpha-1(I) chain-like isoform X2 [Hippocampus comes]	R	G	R	G	49.72	2755.26	30	-18	919.424	35.4	2900000000	49700000	1780000000	1059	1088	1411	I	extracellular	XP_019721150.1:XP_019721149.1	2900000000	49700000	1780000000	3.16992	0.0212393	1.2069	1.46602
GFTLEELK	PREDICTED: 60S ribosomal protein L13 [Hippocampus comes]	R	G	K	A	27.44	935.496	8	-13	468.755	44.28	631000000	104000000	875000000	75	82	211	I	cytosol	XP_019742570.1	631000000	104000000	875000000	1.28907	0.138114	2.38095	1.26938
GFTLEELKAAGIHKK	PREDICTED: 60S ribosomal protein L13 [Hippocampus comes]	R	G	K	T	40.2	1640.92	15	-17	411.238	31.48	525000000	753000000	10400000000	75	89	211	I	cytosol	XP_019742570.1	525000000	753000000	10400000000	0.0941451	0.137849	16.2754	5.50247
GFVKVVK	PREDICTED: 60S ribosomal protein L5 [Hippocampus comes]	M	G	K	N	28.01	775.496	7	-3	388.755	17.62	3310000000	1520000000	5390000000	2	8	297	N-T	cytosol	XP_019748711.1	3310000000	1520000000	5390000000	0.958032	0.349425	2.23188	1.17978
GFVKVVKNK	PREDICTED: 60S ribosomal protein L5 [Hippocampus comes]	M	G	K	A	43.38	1017.63	9	-19	509.823	14.49	532000000	275000000	4640000000	2	10	297	N-T	cytosol	XP_019748711.1	532000000	275000000	4640000000	0.21648	0.106342	11.4994	3.94073
GGGGRFEPYGNVNKR	PREDICTED: heterogeneous nuclear ribonucleoprotein M isoform X2 [Hippocampus comes]	R	G	R	Y	45.38	1606.8	15	-15	536.605	18.02	5460000000	1250000000	6780000000	47	61	674	I	Nucleus	XP_019735734.1:XP_019735733.1	5460000000	1250000000	6780000000	1.3599	0.204248	2.02086	1.195
GGHIYDINLLATPR	PREDICTED: hemopexin [Hippocampus comes]	K	G	R	A	35.49	1538.82	14	-9	770.417	50.08	231000000	112000000	433000000	361	374	435	I	extracellular	XP_019716296.1	231000000	112000000	433000000	0.847706	0.337349	2.52478	1.23661
GGPPVAKTPVTK	PREDICTED: protein LYRIC-like isoform X2 [Hippocampus comes]	R	G	K	T	52.62	1150.67	12	-8	576.342	15.67	531000000	629000000	1820000000	89	100	484	I	membrane	XP_019745799.1:XP_019745798.1	531000000	629000000	1820000000	0.433646	0.535091	3.13793	1.36889
GGRPLNTGAALR	PREDICTED: collagen alpha-3(VI) chain partial [Hippocampus comes]	R	G	R	Y	39.96	1181.66	12	-11	394.894	17.68	1810000000	181000000	2770000000	221	232	3001	I	extracellular	XP_019727641.1:XP_019728477.1	1810000000	181000000	2770000000	1.2267	0.0790393	2.78252	1.36275
GGVLPNIQAVLLPK	PREDICTED: histone H2A-like [Hippocampus comes]	Q	G	K	K	41.91	1417.87	14	8	709.941	73.71	955000000	61300000	368000000	106	119	128	C-T	Nucleus	XP_019738175.1:XP_019742650.1:XP_019719426.1:XP_019735195.1:XP_019748136.1:XP_019742647.1:XP_019742646.1:XP_019728922.1	955000000	61300000	368000000	4.4491	0.0926682	0.724196	1.75532
GHQQLYWSHPR	40S ribosomal protein S29 [Hippocampus comes]	M	G	R	K	49.46	1407.68	11	-12	470.233	19.2	2100000000	8290000000	21400000000	2	12	56	N-T	cytosol	AAQ63317.1:XP_019750493.1:Q6UZG0.3	2100000000	8290000000	21400000000	0.141462	0.705532	4.11935	1.65545
GILTQTTGIGASGSFK	PREDICTED: histone H1-like [Hippocampus comes]	K	G	K	L	44.87	1536.81	16	-4	769.414	46.91	13700000000	54700000	16900000000	88	103	225	I	Nucleus	XP_019722084.1	13700000000	54700000	16900000000	1.61607	0.00357516	2.45734	1.359
GIRLSENVINR	PREDICTED: MICOS complex subunit MIC19 isoform X2 [Hippocampus comes]	K	G	R	M	37.39	1269.72	11	-4	635.865	27.83	587000000	412000000	567000000	25	35	304	I	mitochondria	XP_019738767.1:XP_019738766.1	587000000	412000000	567000000	1.19918	0.714038	1.13514	1.01612
GIVEESVTGVHR	PREDICTED: putative adenosylhomocysteinase 3 isoform X1 [Hippocampus comes]	K	G	R	L	45.05	1281.67	12	-8	641.841	25.24	5320000000	13000000	8860000000	318	329	598	I	cytosol	XP_019738772.1:XP_019736103.1:XP_019716299.1	5320000000	13000000	8860000000	1.19914	0.00183357	3.32271	1.50789
GIVGLSGMRGER	PREDICTED: collagen alpha-1(I) chain-like isoform X1 [Hippocampus comes]	R	G	R	G	37.11	1230.65	12	-6	616.332	26.36	2830000000	93900000	1020000000	944	955	1448	I	extracellular	XP_019740420.1:XP_019740422.1:XP_019740423.1	2830000000	93900000	1020000000	5.08125	0.0487792	0.697698	1.94257
GIVGVENVAELKKGFNR	PREDICTED: glycogen phosphorylase liver form [Hippocampus comes]	R	G	R	H	45.98	1829.02	17	-11	458.261	43.64	1160000000	294000000	3570000000	18	34	853	I	cytosol	XP_019728027.1	1160000000	294000000	3570000000	0.600414	0.124313	4.91059	1.87844
GKDIGLPLEPK	PREDICTED: endothelial differentiation-related factor 1 [Hippocampus comes]	R	G	K	S	37.8	1165.67	11	-27	583.841	29.74	410000000	251000000	788000000	134	144	148	C-T	Nucleus	XP_019745998.1	410000000	251000000	788000000	0.78922	0.419032	2.38427	1.19751
GKIYSLNEGYAK	PREDICTED: fructose-1 6-bisphosphatase 1-like [Hippocampus comes]	R	G	K	Y	40.88	1341.69	12	-23	671.852	23.68	891000000	5100000	957000000	208	219	341	I	cytosol, Nucleus e extracellular	XP_019721571.1	891000000	5100000	957000000	1.8522	0.00551948	2.13592	1.33121
GKKITFDD	PREDICTED: nucleolin isoform X1 [Hippocampus comes]	Q	G	D		37.35	922.476	8	-8	462.245	16.32	776000000	91300000	3160000000	668	675	675	C-T	not information	XP_019730935.1	776000000	91300000	3160000000	0.477348	0.0463923	7.28698	2.60357
GKLIEQPKKE	PREDICTED: cytosolic 5'-nucleotidase 1A-like [Hippocampus comes]	R	G	E		39.52	1168.68	10	-9	585.347	12.86	2070000000	1710000000	280000000	355	364	364	C-T	cytosol	XP_019737995.1	2070000000	1710000000	280000000	2.0804	1.45532	0.148148	1.22796
GLAGERGRAGPAGPVG	PREDICTED: collagen alpha-2(I) chain isoform X7 [Hippocampus comes]	R	G	G	A	27.41	1420.75	16	-20	711.383	19.15	1010000000	234000000	707000000	205	220	1211	I	extracellular	XP_019745280.1:XP_019745275.1:XP_019745274.1:XP_019745276.1	1010000000	234000000	707000000	2.14665	0.272568	1.13666	1.18529
GLAGERGRAGPAGPVGA	PREDICTED: collagen alpha-2(I) chain isoform X7 [Hippocampus comes]	R	G	A	R	46.7	1491.79	17	-3	746.902	20.17	2180000000	17800000000	12200000000	205	221	1211	I	extracellular	XP_019745280.1:XP_019745275.1:XP_019745274.1:XP_019745276.1	2180000000	17800000000	12200000000	0.145333	2.47566	1.22122	1.28074
GLAGERGRAGPAGPVGAR	PREDICTED: collagen alpha-2(I) chain isoform X7 [Hippocampus comes]	R	G	R	G	46.9	1647.89	18	-6	550.304	17.11	67900000000	4200000000	106000000000	205	222	1211	I	extracellular	XP_019745280.1:XP_019745275.1:XP_019745274.1:XP_019745276.1	67900000000	4200000000	106000000000	1.2323	0.0483036	2.94036	1.40699
GLDARGLKADLVER	PREDICTED: heterogeneous nuclear ribonucleoprotein U-like protein 1 [Hippocampus comes]	R	G	R	L	49.73	1511.84	14	-13	504.954	32.17	5020000000	41000000	5950000000	21	34	863	I	Nucleus	XP_019716777.1:XP_019716778.1	5020000000	41000000	5950000000	1.67585	0.00747493	2.35131	1.34488
GLFIIDDKGILR	PREDICTED: peroxiredoxin-1 [Hippocampus comes]	R	G	R	Q	41.37	1358.79	12	16	680.404	59.61	5090000000	33200000	160000000	129	140	198	I	cytosol	XP_019734465.1	5090000000	33200000	160000000	52.6915	0.0126476	0.062461	17.5889
GLFVIDNKGILR	PREDICTED: peroxiredoxin-1-like [Hippocampus comes]	R	G	R	Q	44.81	1343.79	12	-10	672.903	51.6	3900000000	448000000	49800000000	128	139	197	I	cytosol	XP_019744883.1	3900000000	448000000	49800000000	0.15523	0.0166853	22.9071	7.693
GLKAPGIIPR	PREDICTED: ATP synthase subunit alpha mitochondrial-like [Hippocampus comes]	V	G	R	I	32.6	1020.64	10	-6	511.329	26.9	824000000	2000000	14500000000	169	178	548	I	mitochondria	XP_019744310.1:XP_019733210.1	824000000	2000000	14500000000	0.113639	0.000261028	35.109	11.741
GLQFPVGR	PREDICTED: histone H2A-like [Hippocampus comes]	A	G	R	V	30.16	872.487	8	-9	437.25	35.51	25200000000	7200000	5510000000	23	30	128	I	Nucleus	XP_019738175.1:XP_019742650.1:XP_019719426.1:XP_019735195.1:XP_019748136.1:XP_019742647.1:XP_019742646.1:XP_019728922.1:XP_019721557.1	25200000000	7200000	5510000000	9.13507	0.000468903	0.437177	3.1909
GLQVLPLKYR	PREDICTED: periplakin [Hippocampus comes]	R	G	R	R	29.96	1185.72	10	-1	396.248	39.72	4830000000	29000000	13700000000	386	395	1761	I	cytosol e membrane	XP_019747737.1	4830000000	29000000	13700000000	0.70362	0.00313006	5.63902	2.11526
GLQYPEGTVTFPK	PREDICTED: neuroblast differentiation-associated protein AHNAK isoform X1 [Hippocampus comes]	R	G	K	L	36.86	1435.73	13	-25	718.873	46.8	15600000000	3590000000	1100000000	3511	3523	3765	I	Nucleus	XP_019739490.1	15600000000	3590000000	1100000000	6.65245	0.42994	0.114643	2.39901
GLQYVKDLAK	PREDICTED: MICOS complex subunit MIC13 [Hippocampus comes]	R	G	K		36.64	1133.64	10	-5	567.829	27.32	1710000000	1150000000	2270000000	104	113	113	C-T	mitochondria	XP_019752175.1:XP_019752174.1	1710000000	1150000000	2270000000	1	0.577889	1.58741	1.0551
GLVKLDVKTK	PREDICTED: voltage-dependent anion-selective channel protein 2 [Hippocampus comes]	F	G	K	S	38.97	1099.7	10	-12	367.572	20.66	438000000	17000000	584000000	25	34	283	I	mitochondria	XP_019719932.1:XP_019721451.1	438000000	17000000	584000000	1.45757	0.0332681	2.56703	1.35262
GLVSQEFLLK	PREDICTED: uncharacterized protein LOC109514342 isoform X3 [Hippocampus comes]	A	G	K	E	18.48	1132.65	10	-6	567.332	51.81	674000000	138000000	5470000000	60	69	172	I	not information	XP_019722911.1:XP_019722910.1:XP_019722909.1	674000000	138000000	5470000000	0.240371	0.0449219	13.4729	4.58607
GLVSQEFLLKER	PREDICTED: uncharacterized protein LOC109514342 isoform X3 [Hippocampus comes]	A	G	R	C	39.7	1417.79	12	-21	709.902	43.53	1670000000	106000000	4190000000	60	71	172	I	not information	XP_019722911.1:XP_019722910.1:XP_019722909.1	1670000000	106000000	4190000000	0.777467	0.0361775	4.71847	1.84404
GNFNYAEFTR	PREDICTED: myosin regulatory light polypeptide 9 [Hippocampus comes]	K	G	R	I	38.88	1217.55	10	-13	609.78	41.9	4990000000	66100000	4350000000	152	161	173	I	cytosol	XP_019736734.1:XP_019736735.1	4990000000	66100000	4350000000	2.25991	0.0141542	1.72069	1.33159
GNFNYAEFTRILKHGAKDKDDE	PREDICTED: myosin regulatory light polypeptide 9 [Hippocampus comes]	K	G	E		46.48	2567.24	22	5	856.755	46.23	1290000000	187000000	2880000000	152	173	173	C-T	cytosol	XP_019736734.1:XP_019736735.1	1290000000	187000000	2880000000	0.841213	0.0896882	3.8998	1.61023
GNRDVVLGDLLR	PREDICTED: V-type proton ATPase subunit G 1-like [Hippocampus comes]	R	G	R	R	28.46	1325.74	12	-1	442.921	46.67	736000000	637000000	23000000	90	101	118	I	membrane	XP_019745641.1	736000000	637000000	23000000	2.2303	1.67852	0.0335033	1.31411
GNRDVVLGDLLRR	PREDICTED: V-type proton ATPase subunit G 1-like [Hippocampus comes]	R	G	R	V	39.67	1481.84	13	0	494.955	39.49	4990000000	20000000	5460000000	90	102	118	I	membrane	XP_019745641.1	4990000000	20000000	5460000000	1.82117	0.00382775	2.17964	1.33488
GPAGPHGPPGKDGR	PREDICTED: collagen alpha-2(I) chain isoform X7 [Hippocampus comes]	R	G	R	A	45.89	1298.65	14	-15	650.33	11.09	3440000000	230000000	431000000	904	917	1211	I	extracellular	XP_019745280.1:XP_019745275.1:XP_019745274.1:XP_019745276.1	3440000000	230000000	431000000	10.4085	0.118832	0.234877	3.58739
GPKALTR	PREDICTED: hemoglobin subunit beta-1-like [Hippocampus comes]	D	G	R	C	27.87	741.45	7	-19	248.157	10.78	1020000000	97600000	230000000	25	31	147	I	cytosol	XP_019719112.1	1020000000	97600000	230000000	6.22711	0.15616	0.411596	2.26495
GPLRPQVR	PREDICTED: 60S ribosomal protein L13 [Hippocampus comes]	A	G	R	C	24.61	921.551	8	-15	461.782	15.22	8750000000	1240000000	2660000000	53	60	211	I	cytosol	XP_019742570.1	8750000000	1240000000	2660000000	4.48718	0.217353	0.532533	1.74569
GPQSGSYTIKR	PREDICTED: keratin, type II cytoskeletal 8-like isoform X4 [Hippocampus comes]	A	G	R	T	21.32	1192.62	11	-8	597.317	24.8	3510000000	137000000	691000000	22	32	501	I	cytosol	XP_019736433.1	3510000000	137000000	691000000	8.47826	0.0652226	0.378942	2.97414
GPRGLAGERGR	PREDICTED: collagen alpha-2(I) chain isoform X7 [Hippocampus comes]	V	G	R	A	36.8	1124.62	11	-16	375.879	11.68	4210000000	227000000	45000000	202	212	1211	I	extracellular	XP_019745280.1:XP_019745275.1:XP_019745274.1:XP_019745276.1	4210000000	227000000	45000000	30.9559	0.106698	0.020284	10.361
GPRGLAGERGRAGPAGPVGAR	PREDICTED: collagen alpha-2(I) chain isoform X7 [Hippocampus comes]	V	G	R	G	25.62	1958.07	21	-7	490.524	17.47	3690000000	1550000000	1240000000	202	222	1211	I	extracellular	XP_019745280.1:XP_019745275.1:XP_019745274.1:XP_019745276.1	3690000000	1550000000	1240000000	2.64516	0.628803	0.473282	1.24908
GPRKGREVYR	PREDICTED: 60S ribosomal protein L18 isoform X2 [Hippocampus comes]	S	G	R	H	35.46	1216.68	10	-17	406.566	9.65	666000000	103000000	1920000000	141	150	188	I	cytosol	XP_019724535.1:XP_019724534.1	666000000	103000000	1920000000	0.658428	0.0796597	4.9935	1.91053
GQSAPVRTGPKPFTSPSLR	PREDICTED: adenylyl cyclase-associated protein 1 isoform X2 [Hippocampus comes]	R	G	R	A	49.02	1982.07	19	0	661.697	25.02	1710000000	228000000	640000000	288	306	474	I	membrane	XP_019738789.1:XP_019738790.1:XP_019738788.1	1710000000	228000000	640000000	3.94009	0.194043	0.660475	1.5982
GRAGPAGPVGAR	PREDICTED: collagen alpha-2(I) chain isoform X7 [Hippocampus comes]	R	G	R	G	45.61	1064.58	12	-4	533.299	12.92	779000000	391000000	190000000	211	222	1211	I	extracellular	XP_019745280.1:XP_019745275.1:XP_019745274.1:XP_019745276.1	779000000	391000000	190000000	2.68158	0.807018	0.324786	1.27113
GSSLKIGERAEFLNK	PREDICTED: non-muscle caldesmon-like isoform X2 [Hippocampus comes]	R	G	K	S	51.07	1647.89	15	-20	824.953	28.38	6250000000	83600000	1790000000	386	400	535	I	not information	XP_019738600.1	6250000000	83600000	1790000000	6.67165	0.020796	0.565239	2.41923
GSSLKIGERAEFLNKSAQR	PREDICTED: non-muscle caldesmon-like isoform X2 [Hippocampus comes]	R	G	R	S	55.43	2090.12	19	-10	697.714	25.79	3010000000	2820000000	3170000000	386	404	535	I	not information	XP_019738600.1	3010000000	2820000000	3170000000	1.00501	0.912621	1.08748	1.0017
GTGIVSAPVPK	PREDICTED: 40S ribosomal protein S2 [Hippocampus comes]	R	G	K	K	37.43	1024.59	11	-6	513.303	25.41	10800000000	113000000	5880000000	187	197	279	I	cytosol	XP_019737050.1:XP_019737051.1	10800000000	113000000	5880000000	3.6042	0.0135492	1.07761	1.56512
GTKILHGLDR	PREDICTED: hemoglobin subunit beta-1-like [Hippocampus comes]	H	G	R	A	37.74	1108.64	10	-9	370.552	18.24	8060000000	22000000	6320000000	65	74	147	I	cytosol	XP_019719112.1	8060000000	22000000	6320000000	2.54178	0.00305981	1.56397	1.3696
GTVALREIR	PREDICTED: neurofilament heavy polypeptide-like [Hippocampus comes]	P	G	R	R	26.2	1013.6	9	-6	507.806	20.34	1370000000	524000000	1750000000	483	491	658	I	cytosol	XP_019738120.1:XP_019719183.1:XP_019742648.1:XP_019742649.1:XP_019722190.1	1370000000	524000000	1750000000	1.20493	0.335897	1.84794	1.12959
GVDYNAEIPFEKKPA	PREDICTED: LOW QUALITY PROTEIN: cell division cycle 5-like protein [Hippocampus comes]	R	G	A	S	39.06	1676.84	15	-5	559.954	39.8	1320000000	276000000	963000000	207	221	813	I	not information	XP_019715894.1	1320000000	276000000	963000000	2.13075	0.241787	1.20677	1.1931
GVFHQTVSR	PREDICTED: collagen alpha-1(VI) chain [Hippocampus comes]	R	G	R	R	38.5	1029.54	9	-5	515.775	16.13	11600000000	629000000	12200000000	996	1004	1009	C-T	extracellular	XP_019720350.1	11600000000	629000000	12200000000	1.8084	0.0528571	1.99526	1.28551
GVKLSEDVLQR	PREDICTED: MICOS complex subunit mic25a-like [Hippocampus comes]	R	G	R	M	39.53	1242.69	11	-12	622.353	28.48	1230000000	626000000	422000000	26	36	237	I	not information	XP_019718695.1	1230000000	626000000	422000000	2.34733	0.757869	0.454741	1.18665
GVSSIEAVKKK	PREDICTED: tropomyosin alpha-4 chain-like [Hippocampus comes]	S	G	K	I	29.59	1144.68	11	-11	573.347	20.38	2060000000	142000000	1320000000	3	13	248	N-T	cytosol	XP_019719251.1	2060000000	142000000	1320000000	2.81806	0.0840237	1.19891	1.367
GYNGLDGR	PREDICTED: collagen alpha-2(I) chain isoform X7 [Hippocampus comes]	R	G	R	K	27.83	850.393	8	-10	426.204	16.31	450000000	370000000	4440000000	169	176	1211	I	extracellular	XP_019745280.1:XP_019745275.1:XP_019745274.1:XP_019745276.1	450000000	370000000	4440000000	0.18711	0.151329	10.8293	3.72257
HALVAGIDRYPR	RecName: Full=60S ribosomal protein L27	S	H	R	K	34.95	1366.75	12	-23	456.589	23.63	58000000	14200000	1570000000	40	51	136	I	cytosol	P61359.2:XP_019745385.1:AAR11383.1	58000000	14200000	1570000000	0.0732231	0.0174447	43.4903	14.527
HAVGVVIGR	PREDICTED: far upstream element-binding protein 2-like isoform X2 [Hippocampus comes]	R	H	R	S	34.79	906.54	9	-9	454.277	18.47	1390000000	192000000	1440000000	264	272	628	I	Nucleus	XP_019744826.1:XP_019744827.1:XP_019744825.1	1390000000	192000000	1440000000	1.70343	0.135689	1.82048	1.21987
HAVSEGTKAVTKYTSSK	PREDICTED: histone H2B 1/2-like [Hippocampus comes]	K	H	K		62.23	1792.93	17	-15	897.472	17.06	1000000000	12900000000	76700000000	107	123	123	C-T	Nucleus	XP_019724469.1:XP_019722427.1:XP_019738176.1:XP_019719662.1:XP_019735196.1:XP_019719527.1	1000000000	12900000000	76700000000	0.0223214	0.332046	11.036	3.79678
HFGKAPGTPHSHTKPYVR	PREDICTED: 60S ribosomal protein L18 isoform X2 [Hippocampus comes]	R	H	R	S	52.16	2016.04	18	-19	505.017	15.15	1220000000	15100000000	4640000000	151	168	188	I	cytosol	XP_019724535.1:XP_019724534.1	1220000000	15100000000	4640000000	0.123607	5.15358	0.568627	1.94861
HFNAPSHIRR	PREDICTED: 60S ribosomal protein L26-like 1 [Hippocampus comes]	R	H	R	K	43.37	1233.65	10	-9	412.223	15.07	7520000000	5630000000	6480000000	18	27	145	I	cytosol	XP_019747808.1	7520000000	5630000000	6480000000	1.24195	0.804286	0.985551	1.0106
HGIIR	PREDICTED: coatomer subunit alpha [Hippocampus comes]	D	H	R	T	20.75	594.36	5	-9	298.187	12.44	6160000000	472000000	6980000000	558	562	1222	I	cytosol	XP_019739313.1	6160000000	472000000	6980000000	1.65325	0.0718417	2.10495	1.27668
HGILR	PREDICTED: LOW QUALITY PROTEIN: unconventional myosin-XV-like [Hippocampus comes]	P	H	R	I	20.75	594.36	5	-9	298.187	12.44	6160000000	472000000	6980000000	2503	2507	4398	I	cytosol	XP_019717862.1	6160000000	472000000	6980000000	1.65325	0.0718417	2.10495	1.27668
HGLIR	40S ribosomal protein S29 [Hippocampus comes]	R	H	R	K	20.75	594.36	5	-9	298.187	12.44	6160000000	472000000	6980000000	28	32	56	I	cytosol	AAQ63317.1:XP_019750493.1:Q6UZG0.3	6160000000	472000000	6980000000	1.65325	0.0718417	2.10495	1.27668
HGLYEKKKTSR	PREDICTED: 40S ribosomal protein S24 isoform X2 [Hippocampus comes]	R	H	R	K	42.23	1345.75	11	-17	449.589	8.83	695000000	173000000	3170000000	94	104	131	I	cytosol	XP_019719614.1:XP_019719613.1	695000000	173000000	3170000000	0.415794	0.0895213	7.30415	2.60315
HGPIPLSTYMSIYK	PREDICTED: 60S ribosomal protein L21 [Hippocampus comes]	K	H	K	K	58.62	1605.82	14	-5	803.918	51.47	4540000000	33900000	5980000000	22	35	160	I	cytosol	XP_019722420.1	4540000000	33900000	5980000000	1.50984	0.00644487	2.61484	1.37704
HGSLGFLPR	PREDICTED: 60S ribosomal protein L3 [Hippocampus comes]	R	H	R	K	44.4	982.535	9	-8	492.274	27.91	20400000000	2750000000	1500000000	88	96	480	I	cytosol	XP_019745312.1	20400000000	2750000000	1500000000	9.6	0.251142	0.12959	3.32691
HGSLGFLPRKR	PREDICTED: 60S ribosomal protein L3 [Hippocampus comes]	R	H	R	S	45.35	1266.73	11	-10	423.25	18.66	43000000	4120000000	35000000	88	98	480	I	cytosol	XP_019745312.1	43000000	4120000000	35000000	0.020698	105.641	0.0168148	35.2262
HGVGFK	PREDICTED: 60S ribosomal protein L31 [Hippocampus comes]	I	H	K	K	24.19	643.344	6	-13	322.679	12.25	2650000000	158000000	426000000	33	38	124	I	cytosol	XP_019734035.1:XP_019734036.1	2650000000	158000000	426000000	9.07534	0.102731	0.303419	3.1605
HGVNQIKFAR	PREDICTED: 60S ribosomal protein L15 [Hippocampus comes]	H	H	R	S	33.95	1168.65	10	44	390.558	17.93	531000000	191000000	749000000	87	96	204	I	cytosol	XP_019712869.1	531000000	191000000	749000000	1.12979	0.298438	2.07479	1.16767
HIDFAER	PREDICTED: 60S ribosomal protein L8 [Hippocampus comes]	R	H	R	H	33.22	886.43	7	-13	444.222	18.45	10500000000	6770000000	9790000000	31	37	257	I	cytosol	XP_019715953.1	10500000000	6770000000	9790000000	1.26812	0.667324	1.13376	1.02307
HLAIQPVLAR	PREDICTED: eosinophil peroxidase [Hippocampus comes]	A	H	R	L	39.21	1116.68	10	-18	559.345	28.65	1330000000	29000000	431000000	487	496	781	I	cytosol	XP_019738496.1:XP_019738495.1	1330000000	29000000	431000000	5.78261	0.0329358	0.63429	2.14994
HLFRVADYPSLLR	PREDICTED: collagen alpha-1(VI) chain [Hippocampus comes]	R	H	R	G	53.04	1585.87	13	-20	529.63	47.41	266000000	79200000	15300000000	983	995	1009	I	extracellular	XP_019720350.1	266000000	79200000	15300000000	0.0345922	0.010176	88.6443	29.563
HLGPDGLAKIFR	PREDICTED: uncharacterized protein LOC109527644 isoform X5 [Hippocampus comes]	R	H	R	C	47.25	1322.75	12	-13	441.922	42.72	1360000000	2900000	1240000000	238	249	419	I	not information	XP_019745228.1:XP_019745227.1:XP_019745226.1:XP_019745224.1:XP_019745223.1	1360000000	2900000	1240000000	2.18843	0.00223077	1.81965	1.33677
HLQLAVR	PREDICTED: histone H2A-like [Hippocampus comes]	R	H	R	N	31.25	835.503	7	-11	418.758	19.35	9600000000	21300000000	12000000000	83	89	128	I	Nucleus	XP_019738175.1:XP_019742650.1:XP_019719426.1:XP_019735195.1:XP_019748136.1:XP_019742647.1:XP_019742646.1:XP_019728922.1	9600000000	21300000000	12000000000	0.576577	1.97222	0.776699	1.1085
HLQLAVRN	PREDICTED: histone H2A-like [Hippocampus comes]	R	H	N	D	33.3	949.546	8	-12	475.779	18.69	160000000	138000000	2570000000	83	90	128	I	Nucleus	XP_019738175.1:XP_019742650.1:XP_019719426.1:XP_019735195.1:XP_019748136.1:XP_019742647.1:XP_019742646.1:XP_019728922.1	160000000	138000000	2570000000	0.118168	0.101099	17.2483	5.82253
HLQLAVRNDEELNK	PREDICTED: histone H2A-like [Hippocampus comes]	R	H	K	L	53.48	1677.88	14	1	839.947	23.41	6320000000	8320000000	9680000000	83	96	128	I	Nucleus	XP_019738175.1:XP_019742650.1:XP_019719426.1:XP_019735195.1:XP_019748136.1:XP_019742647.1:XP_019742646.1:XP_019728922.1	6320000000	8320000000	9680000000	0.702222	1.04	1.3224	1.02154
HMYHSLYLR	PREDICTED: 60S ribosomal protein L19 isoform X1 [Hippocampus comes]	R	H	R	A	19.79	1218.6	9	-3	407.206	22.32	2260000000	1670000000	448000000	118	126	196	I	cytosol	XP_019731330.1	2260000000	1670000000	448000000	2.13409	1.23338	0.22799	1.19849
HPFHVIR	PREDICTED: 60S ribosomal protein L10 [Hippocampus comes]	L	H	R	I	28.02	904.503	7	-5	302.508	16.73	3060000000	219000000	72000000	92	98	215	I	cytosol	XP_019747027.1	3060000000	219000000	72000000	21.0309	0.139847	0.0439158	7.07156
HQSDRYVKIAK	PREDICTED: 60S ribosomal protein L32 [Hippocampus comes]	R	H	K	N	37.91	1343.73	11	-11	448.917	13.72	825000000	336000000	838000000	23	33	135	I	cytosol	XP_019744001.1	825000000	336000000	838000000	1.40545	0.404089	1.44358	1.08437
HSGSVTFDDIVGVAR	PREDICTED: 60S ribosomal protein L12 isoform X2 [Hippocampus comes]	K	H	R	I	56.19	1558.77	15	-9	780.394	47.4	2070000000	18600000	1720000000	86	100	151	I	cytosol	XP_019723138.1:XP_019723137.1	2070000000	18600000	1720000000	2.38123	0.0098153	1.64704	1.34603
HVKDDEKTHKNPGLR	PREDICTED: adenylyl cyclase-associated protein 1 isoform X2 [Hippocampus comes]	R	H	R	G	54.01	1772.93	15	-16	887.47	10.07	2760000000	23000000	2080000000	273	287	474	I	membrane	XP_019738789.1:XP_019738790.1:XP_019738788.1	2760000000	23000000	2080000000	2.62482	0.00950413	1.49479	1.37637
HWGGNIMGPKSTAR	PREDICTED: 60S ribosomal protein L7a [Hippocampus comes]	R	H	R	I	51.94	1510.75	14	-13	504.589	20.45	890000000	484000000	7120000000	261	274	291	I	cytosol	XP_019727681.1	890000000	484000000	7120000000	0.234087	0.120849	10.3639	3.57295
HWKDLSPGSEPVRKH	hemoglobin alpha chain [Hippocampus comes]	A	H	H	G	54	1771.91	15	-8	591.644	17.43	296000000000	1130000000	177000000000	47	61	144	I	cytosol	AAR11385.1:XP_019722090.1	296000000000	1130000000	177000000000	3.32342	0.00477801	1.1914	1.50653
HYHLKR	PREDICTED: 60S ribosomal protein L27a [Hippocampus comes]	R	H	R	N	26.42	852.472	6	-17	427.243	10.6	1270000000	67300000	3020000000	60	65	148	I	cytosol	XP_019750414.1	1270000000	67300000	3020000000	0.822725	0.0313753	4.51656	1.79022
HYTPIPSGSNPLKR	PREDICTED: H/ACA ribonucleoprotein complex subunit 4 [Hippocampus comes]	A	H	R	N	40.4	1565.83	14	-8	522.951	23.45	4150000000	111000000	2950000000	62	75	504	I	Nucleus	XP_019733420.1:XP_019733429.1	4150000000	111000000	2950000000	2.71153	0.0312676	1.38465	1.37582
IAARNEKGYGPATQVR	PREDICTED: host cell factor 1-like [Hippocampus comes]	R	I	R	W	50.07	1729.92	16	-14	577.647	16.82	66000000	1770000000	3050000000	1663	1678	1715	I	cytosol e Nucleus	XP_019735010.1	66000000	1770000000	3050000000	0.0273859	1.13607	3.32244	1.4953
IAGEASRLALYNKR	PREDICTED: histone H2B 1/2-like [Hippocampus comes]	R	I	R	S	48.23	1560.87	14	-12	521.298	23.34	195000000000	1380000000	154000000000	71	84	123	I	Nucleus	XP_019724469.1:XP_019722427.1	195000000000	1380000000	154000000000	2.50998	0.00790831	1.56839	1.36209
IAKYTDVLKQYGVLV	PREDICTED: 60S ribosomal protein L13a [Hippocampus comes]	K	I	V		43.44	1708.98	15	20	570.667	68.53	3220000000	63300000	2930000000	191	205	205	C-T	cytosol	XP_019741849.1	3220000000	63300000	2930000000	2.15147	0.0205854	1.78479	1.31895
IAPRPVAGPL	PREDICTED: 60S ribosomal protein L13 [Hippocampus comes]	R	I	L	R	19.71	989.602	10	-11	495.808	29.19	4480000000	28000000	198000000	46	55	211	I	cytosol	XP_019742570.1	4480000000	28000000	198000000	39.646	0.0119709	0.0878438	13.2486
IASEASRLAHYNKR	PREDICTED: neurofilament heavy polypeptide-like [Hippocampus comes]	R	I	R	S	44.64	1614.86	14	-9	539.293	17.94	41400000000	2750000000	8600000000	195	208	658	I	cytosol	XP_019738120.1:XP_019738176.1:XP_019719662.1:XP_019735196.1:XP_019719527.1:XP_019714831.1	41400000000	2750000000	8600000000	7.29515	0.11	0.389581	2.59825
IAWENRQQNAYPPPQQYVP	PREDICTED: moronecidin-like [Hippocampus comes]	R	I	P	V	38.88	2298.12	19	-15	767.045	49.55	6850000000	6030000000	7670000000	88	106	111	C-T	extracellular	XP_019738228.1	6850000000	6030000000	7670000000	1	0.830579	1.19099	1.00719
IAWENRQQNAYPPPQQYVPV	PREDICTED: moronecidin-like [Hippocampus comes]	R	I	V	I	41.9	2397.19	20	-3	1199.6	53.2	7010000000	10100000000	12600000000	88	107	111	C-T	extracellular	XP_019738228.1	7010000000	10100000000	12600000000	0.617621	1.03009	1.47282	1.04018
IENLDLKPVPK	PREDICTED: gelsolin-like [Hippocampus comes]	R	I	K	A	44.05	1264.74	11	-5	633.376	27.7	2040000000	9900000	1470000000	21	31	716	I	cytosol	XP_019733436.1	2040000000	9900000	1470000000	2.75694	0.00564103	1.43422	1.39893
IFAPNHVVAKSR	PREDICTED: 60S ribosomal protein L18a [Hippocampus comes]	R	I	R	F	46.19	1337.76	12	8	669.886	18.48	1120000000	726000000	3080000000	32	43	176	I	cytosol	XP_019753091.1	1120000000	726000000	3080000000	0.588544	0.345714	3.33694	1.42373
IFHTVTTTDDPVIR	PREDICTED: eukaryotic translation initiation factor 3 subunit D isoform X2 [Hippocampus comes]	R	I	R	K	43.14	1613.84	14	-10	538.954	31.97	2450000000	536000000	1330000000	224	237	550	I	cytosol	XP_019745456.1:XP_019745455.1	2450000000	536000000	1330000000	2.62594	0.283598	0.890824	1.26679
IGDTPLVR	PREDICTED: cystathionine beta-synthase-like isoform X2 [Hippocampus comes]	R	I	R	I	24.04	869.497	8	5	435.756	23.15	1850000000	224000000	2130000000	104	111	556	I	cytosol	XP_019746241.1:XP_019746243.1:XP_019746242.1:XP_019746240.1	1850000000	224000000	2130000000	1.57179	0.112563	2.054	1.24612
IGERAEFLNK	PREDICTED: non-muscle caldesmon-like isoform X2 [Hippocampus comes]	K	I	K	S	31.64	1175.63	10	-11	588.822	22.97	1930000000	161000000	1960000000	391	400	535	I	not information	XP_019738600.1	1930000000	161000000	1960000000	1.8199	0.0827763	1.8747	1.25912
IGERAEFLNKSAQR	PREDICTED: non-muscle caldesmon-like isoform X2 [Hippocampus comes]	K	I	R	S	43.49	1617.86	14	-41	809.933	20.78	4690000000	1310000000	387000000	391	404	535	I	not information	XP_019738600.1	4690000000	1310000000	387000000	5.5274	0.516053	0.129	2.05748
IGPAGPAGIVGPAGPAGPAGK	PREDICTED: collagen alpha-2(I) chain isoform X7 [Hippocampus comes]	R	I	K	D	47.11	1710.94	21	-12	856.477	41.09	1490000000	721000000	2120000000	645	665	1211	I	extracellular	XP_019745280.1:XP_019745275.1:XP_019745274.1	1490000000	721000000	2120000000	1.04893	0.399446	1.91768	1.12202
IGPAGPAGIVGPAGPAGPAGKDGPR	PREDICTED: collagen alpha-2(I) chain isoform X7 [Hippocampus comes]	R	I	R	G	60.02	2136.14	25	-12	713.054	36.69	15700000000	8410000000	15900000000	645	669	1211	I	extracellular	XP_019745280.1:XP_019745275.1:XP_019745274.1	15700000000	8410000000	15900000000	1.29165	0.532278	1.31895	1.04763
IGPAGPAGIVGPAGPAGPAGKDGPRGM	PREDICTED: collagen alpha-2(I) chain isoform X7 [Hippocampus comes]	R	I	M	R	63.9	2324.21	27	13	1163.11	42.63	231000000000	1620000000	111000000000	645	671	1211	I	extracellular	XP_019745280.1:XP_019745275.1:XP_019745274.1	231000000000	1620000000	111000000000	4.10229	0.00947368	0.954346	1.6887
IGPAGPAGIVGPAGPAGPAGKDGPRGMR	PREDICTED: collagen alpha-2(I) chain isoform X7 [Hippocampus comes]	R	I	R	G	47.91	2480.31	28	-17	621.083	35.34	2560000000	217000000	3060000000	645	672	1211	I	extracellular	XP_019745280.1:XP_019745275.1:XP_019745274.1	2560000000	217000000	3060000000	1.5624	0.0772242	2.20382	1.28115
IGTHIR	PREDICTED: 60S ribosomal protein L36 [Hippocampus comes]	R	I	R	A	27.19	695.408	6	-14	348.711	12.37	130000000	2170000000	1610000000	77	82	105	I	cytosol	XP_019727348.1	130000000	2170000000	1610000000	0.0687831	2.49425	1.4	1.32101
IGVQALSR	hemoglobin alpha chain [Hippocampus comes]	D	I	R	L	31.57	842.497	8	-13	422.255	23.76	1220000000	99600000	4470000000	26	33	144	I	cytosol	AAR11385.1:XP_019722090.1	1220000000	99600000	4470000000	0.533964	0.0350088	6.77478	2.44792
IIQHAAASGRVTVDEVDQDGKYVR	PREDICTED: lamin [Hippocampus comes]	R	I	R	L	55.38	2626.35	24	1	876.456	27.93	1480000000	264000000	3570000000	451	474	643	I	cytosol	XP_019734160.1:XP_019734159.1	1480000000	264000000	3570000000	0.77204	0.104554	4.09404	1.65688
IISEDEKNFK	PREDICTED: 60S ribosomal protein L13 [Hippocampus comes]	R	I	K	A	35.55	1221.62	10	-10	611.819	18.7	560000000	2510000000	4790000000	168	177	211	I	cytosol	XP_019742570.1	560000000	2510000000	4790000000	0.153425	0.938318	3.12052	1.40409
IKDLEEALQR	PREDICTED: intermediate filament protein ON3-like isoform X5 [Hippocampus comes]	R	I	R	A	39.54	1213.67	10	-1	405.563	29.69	37100000000	575000000	3200000000	382	391	496	I	cytosol	XP_019736434.1	37100000000	575000000	3200000000	19.6556	0.028536	0.169874	6.61801
ILKHGAKDKDD	PREDICTED: myosin regulatory light polypeptide 9 [Hippocampus comes]	R	I	D	E	42.86	1238.66	11	-18	620.337	8.66	2820000000	782000000	4240000000	162	172	173	C-T	cytosol	XP_019736734.1:XP_019736735.1:XP_019711497.1	2820000000	782000000	4240000000	1.12306	0.22153	2.35425	1.23295
ILKHGAKDKDDE	PREDICTED: myosin regulatory light polypeptide 9 [Hippocampus comes]	R	I	E		49.05	1367.7	12	-22	684.858	8.96	880000000	1850000000	13200000000	162	173	173	C-T	cytosol	XP_019736734.1:XP_019736735.1	880000000	1850000000	13200000000	0.116944	0.262784	9.67033	3.35002
ILKSEEIQKALR	PREDICTED: 60S ribosomal protein L4 [Hippocampus comes]	R	I	R	A	43.6	1426.85	12	-46	714.429	25.77	4070000000	86300000	877000000	292	303	369	I	cytosol	XP_019731497.1	4070000000	86300000	877000000	8.45012	0.0348898	0.42201	2.96901
IMPKDIQLARR	PREDICTED: histone H3 [Hippocampus comes]	T	I	R	I	20.9	1339.78	11	-11	447.599	23.75	12800000000	800000	1130000000	120	130	136	C-T	Nucleus	XP_019719183.1:XP_019742648.1:XP_019742649.1:XP_019722190.1	12800000000	800000	1130000000	22.6388	0.00011486	0.176551	7.60517
INEWLNKTPESGKASGGRPSDLKPVDVTNKR	PREDICTED: non-muscle caldesmon-like isoform X2 [Hippocampus comes]	R	I	R	S	52.63	3392.78	31	8	849.203	27.98	230000000	864000000	4360000000	490	520	535	I	not information	XP_019738600.1	230000000	864000000	4360000000	0.0880551	0.376471	7.97075	2.81176
INFDKYHPGYFGKVGMR	PREDICTED: 60S ribosomal protein L27a [Hippocampus comes]	R	I	R	H	55.26	2028	17	-15	1015.01	39.67	16300000000	97900000	24800000000	43	59	148	I	cytosol	XP_019750414.1	16300000000	97900000	24800000000	1.30935	0.00476399	3.02478	1.4463
IPAPRGTGIVSAPVPK	PREDICTED: 40S ribosomal protein S2 [Hippocampus comes]	L	I	K	K	25.86	1558.92	16	-14	520.646	30.57	6610000000	178000000	877000000	182	197	279	I	cytosol	XP_019737050.1:XP_019737051.1	6610000000	178000000	877000000	12.5308	0.0475491	0.258397	4.27892
IQAVLLPK	PREDICTED: histone H2A-like [Hippocampus comes]	N	I	K	K	23.99	880.575	8	-5	441.294	32.33	2130000000	948000000	2210000000	112	119	128	C-T	Nucleus	XP_019738175.1:XP_019742650.1:XP_019719426.1:XP_019735195.1:XP_019748136.1:XP_019742647.1:XP_019742646.1:XP_019728922.1	2130000000	948000000	2210000000	1.34896	0.436866	1.436	1.07394
ISGLIYEETRGVLK	PREDICTED: neurofilament heavy polypeptide-like [Hippocampus comes]	R	I	K	V	41.4	1576.88	14	-1	526.635	47.7	1560000000	27800000	1250000000	47	60	658	I	cytosol	XP_019738120.1	1560000000	27800000	1250000000	2.4417	0.0197865	1.57451	1.34533
ISNVFATAAYR	PREDICTED: eosinophil peroxidase [Hippocampus comes]	R	I	R	F	38.98	1211.63	11	-8	606.822	40.48	1150000000	584000000	1720000000	474	484	781	I	cytosol	XP_019738496.1:XP_019738495.1	1150000000	584000000	1720000000	0.998264	0.406969	1.98385	1.12969
ITPAVVSERLKIR	PREDICTED: 40S ribosomal protein S25 [Hippocampus comes]	L	I	R	G	41.07	1480.91	13	-4	371.234	31.94	7290000000	645000000	4380000000	66	78	123	I	cytosol	XP_019720461.1:XP_019720460.1	7290000000	645000000	4380000000	2.90149	0.11054	1.10397	1.372
ITSREIQTAVR	PREDICTED: histone H2B 1/2-like [Hippocampus comes]	T	I	R	L	41.34	1272.71	11	-17	637.364	21.4	98800000000	1250000000	17300000000	87	97	123	I	Nucleus	XP_019724469.1:XP_019738120.1:XP_019722427.1:XP_019738176.1:XP_019719662.1:XP_019735196.1	98800000000	1250000000	17300000000	10.6523	0.0215332	0.345827	3.67322
IVAPGKGILAADESTGTMGKRLQ	PREDICTED: fructose-bisphosphate aldolase B [Hippocampus comes]	R	I	Q	K	55.03	2312.25	23	-18	771.757	38.15	14900000000	45500000	16100000000	23	45	364	I	cytosol	XP_019730308.1	14900000000	45500000	16100000000	1.84572	0.00293548	2.15449	1.33438
IYGISFPDPK	PREDICTED: threonine--tRNA ligase cytoplasmic-like [Hippocampus comes]	R	I	K	M	33.93	1135.59	10	-9	568.802	53.34	1310000000	246000000	2690000000	298	307	655	I	cytosol	XP_019741007.1	1310000000	246000000	2690000000	0.892371	0.123	3.45758	1.49098
K(+42.01)SAPATGGVKKPHRYRPGTVALR	PREDICTED: neurofilament heavy polypeptide-like [Hippocampus comes]	K	K	R	E	20.55	2488.41	23	134	498.697	16.65	44200000000	12200000000	20800000000	466	488	658	I	cytosol	XP_019738120.1:XP_019719183.1:XP_019742648.1:XP_019742649.1:XP_019722190.1	44200000000	12200000000	20800000000	2.67879	0.375385	0.737589	1.26392
K(+42.01)SAPATGGVKKPHRYRPGTVALREIR	PREDICTED: neurofilament heavy polypeptide-like [Hippocampus comes]	R	K	R	I	36.05	2886.64	26	111	578.342	19.16	31100000000	9770000000	3800000000	466	491	658	I	cytosol	XP_019738120.1:XP_019719183.1:XP_019742648.1:XP_019742649.1:XP_019722190.1	31100000000	9770000000	3800000000	4.58364	0.559885	0.185955	1.77649
KADIDLNKR	PREDICTED: 40S ribosomal protein S18 [Hippocampus comes]	R	K	R	A	38.88	1071.6	9	-5	358.208	13.7	330000000	432000000	65000000	47	55	152	I	cytosol	XP_019724373.1	330000000	432000000	65000000	1.32797	2.18734	0.170604	1.22864
KAERKVIYK	PREDICTED: 60S ribosomal protein L7 [Hippocampus comes]	R	K	K	R	37.91	1133.69	9	-23	567.852	10.74	386000000	936000000	489000000	41	49	245	I	cytosol	XP_019727422.1	386000000	936000000	489000000	0.541754	2.13943	0.739788	1.14032
KAKAKELATKLG	PREDICTED: 60S ribosomal protein L7a [Hippocampus comes]	E	K	G		48.64	1256.78	12	-13	629.397	14.1	1720000000	5050000000	2570000000	280	291	291	C-T	cytosol	XP_019727681.1	1720000000	5050000000	2570000000	0.451444	2.35431	0.759232	1.18833
KAPGIIPR	PREDICTED: ATP synthase subunit alpha mitochondrial-like [Hippocampus comes]	L	K	R	I	26.62	850.539	8	-14	426.276	17.72	6160000000	595000000	1620000000	171	178	548	I	mitochondria	XP_019744310.1:XP_019733210.1	6160000000	595000000	1620000000	5.56208	0.152956	0.479645	2.06489
KAPGTPHSHTKPYVR	PREDICTED: 60S ribosomal protein L18 isoform X2 [Hippocampus comes]	G	K	R	S	54.56	1674.9	15	-23	838.453	11.94	7350000000	773000000	7070000000	154	168	188	I	cytosol	XP_019724535.1:XP_019724534.1	7350000000	773000000	7070000000	1.87428	0.107212	1.74074	1.24074
KASFLR	PREDICTED: 60S ribosomal protein L5 [Hippocampus comes]	K	K	R	A	22.33	720.428	6	-16	361.221	15.53	3140000000	1310000000	3590000000	284	289	297	C-T	cytosol	XP_019748711.1:XP_019734837.1	3140000000	1310000000	3590000000	1.28163	0.389302	1.61348	1.09481
KASFLRAQQKEEAE	PREDICTED: 60S ribosomal protein L5 [Hippocampus comes]	K	K	E		40.83	1633.84	14	-26	817.926	16.76	1050000000	11100000000	30000000	284	297	297	C-T	cytosol	XP_019748711.1	1050000000	11100000000	30000000	0.188679	20.5556	0.00493827	6.91639
KDLLYSIR	PREDICTED: 60S ribosomal protein L35 [Hippocampus comes]	R	K	R	K	32.04	1006.58	8	-15	504.297	28.74	13400000000	3390000000	8380000000	110	117	123	C-T	cytosol	XP_019716487.1	13400000000	3390000000	8380000000	2.27698	0.311295	0.998213	1.19549
KEEIIKNLSKEDEGKK	PREDICTED: 60S ribosomal protein L19 isoform X1 [Hippocampus comes]	K	K	K		54.17	1887.03	16	-34	944.52	16.95	2250000000	1540000000	4270000000	181	196	196	C-T	cytosol	XP_019731330.1	2250000000	1540000000	4270000000	0.774527	0.472393	2.2533	1.16674
KFAVK	PREDICTED: 60S ribosomal protein L35 [Hippocampus comes]	R	K	K	A	20.37	591.374	5	-14	296.694	12.09	1410000000	502000000	1620000000	118	122	123	C-T	cytosol	XP_019716487.1:XP_019734035.1:XP_019734036.1	1410000000	502000000	1620000000	1.32893	0.331353	1.69456	1.11828
KFAVKEMGTPDVRIDTR	PREDICTED: 60S ribosomal protein L31 [Hippocampus comes]	R	K	R	L	44.28	1962.04	17	-13	655.018	30.61	17700000000	25800000	3740000000	50	66	124	I	cytosol	XP_019734035.1:XP_019734036.1	17700000000	25800000	3740000000	9.40039	0.00240672	0.421984	3.27493
KFSAPR	PREDICTED: 60S ribosomal protein L3 [Hippocampus comes]	R	K	R	H	28.67	704.397	6	3	353.206	12.77	470000000	1080000000	4690000000	82	87	480	I	cytosol	XP_019745312.1	470000000	1080000000	4690000000	0.162912	0.418605	6.05161	2.21104
KGAKAAFR	PREDICTED: moronecidin-like [Hippocampus comes]	W	K	R	A	36.78	847.503	8	-19	424.758	9.86	3360000000	49400000	2140000000	62	69	111	I	extracellular	XP_019738228.1	3360000000	49400000	2140000000	3.06933	0.0179636	1.25535	1.44755
KGGLLPLSEL	hemoglobin alpha chain [Hippocampus comes]	L	K	L	H	35.28	1025.61	10	-12	513.813	59.12	2460000000	63500000	3260000000	80	89	144	I	cytosol	AAR11385.1:XP_019722090.1	2460000000	63500000	3260000000	1.48037	0.0222028	2.58371	1.36209
KGLKEGVPALDNYLDKL	PREDICTED: elongation factor 2-like [Hippocampus comes]	R	K	L		53.58	1872.04	17	-9	937.024	57.45	43500000000	1070000000	39200000000	841	857	857	I	cytosol	XP_019752392.1	43500000000	1070000000	39200000000	2.16042	0.0258767	1.75903	1.31511
KGNFNYAEFTR	PREDICTED: myosin regulatory light polypeptide 9 [Hippocampus comes]	K	K	R	I	50.58	1345.64	11	-6	673.828	29.71	3960000000	139000000	10100000000	151	161	173	I	cytosol	XP_019736734.1:XP_019736735.1	3960000000	139000000	10100000000	0.773513	0.0197724	4.92803	1.90711
KGREVYR	PREDICTED: 60S ribosomal protein L18 isoform X2 [Hippocampus comes]	R	K	R	H	30.77	906.504	7	-19	454.258	9.5	2090000000	145000000	1890000000	144	150	188	I	cytosol	XP_019724535.1:XP_019724534.1	2090000000	145000000	1890000000	2.05405	0.0728643	1.69128	1.27273
KHAVSEGTKAVTKYTSSK	PREDICTED: histone H2B 1/2-like [Hippocampus comes]	A	K	K		57.67	1921.03	18	-21	641.348	15.6	13700000000	3220000000	3580000000	106	123	123	C-T	Nucleus	XP_019724469.1:XP_019722427.1:XP_019738176.1:XP_019719662.1:XP_019735196.1:XP_019719527.1	13700000000	3220000000	3580000000	4.02941	0.372685	0.423168	1.60842
KIKVLQAQAEEAEERAEVLQR	PREDICTED: tropomyosin alpha-4 chain-like [Hippocampus comes]	K	K	R	Q	51.85	2437.33	21	-6	610.339	39.46	16600000000	228000000	22800000000	13	33	248	I	cytosol	XP_019719251.1	16600000000	228000000	22800000000	1.44172	0.0115736	2.70977	1.38769
KIMSSPLSKELR	PREDICTED: 60S ribosomal protein L26-like 1 [Hippocampus comes]	R	K	R	Q	47.15	1387.79	12	-19	694.899	23.59	941000000	386000000	580000000	28	39	145	I	cytosol	XP_019747808.1	941000000	386000000	580000000	1.94824	0.507561	0.874152	1.10998
KKGAKLTPEEEEVLNKKR	PREDICTED: 40S ribosomal protein S8 [Hippocampus comes]	R	K	R	S	57	2096.2	18	-12	699.738	16.77	11400000000	160000000	25200000000	124	141	208	I	cytosol	XP_019727235.1	11400000000	160000000	25200000000	0.899054	0.00874317	4.35986	1.75589
KKVHPAVVIR	PREDICTED: 60S ribosomal protein L23 isoform X3 [Hippocampus comes]	R	K	R	Q	44	1145.74	10	-12	382.92	14.07	4350000000	587000000	5330000000	74	83	140	I	cytosol	XP_019752986.1:XP_019752985.1	4350000000	587000000	5330000000	1.47034	0.121281	2.15921	1.25028
KKYDAFLASESLIKQIPR	PREDICTED: 60S ribosomal protein L10a [Hippocampus comes]	A	K	R	I	55.62	2106.18	18	5	703.069	51.37	820000000	95500000	2320000000	104	121	216	I	cytosol	XP_019733989.1	820000000	95500000	2320000000	0.678948	0.060828	5.06827	1.93602
KLDKDRKKILER	PREDICTED: 60S ribosomal protein L26-like 1 [Hippocampus comes]	L	K	R	K	19.96	1540.94	12	-15	514.654	13.76	1540000000	2340000000	322000000	110	121	145	I	cytosol	XP_019747808.1	1540000000	2340000000	322000000	1.15702	2.51343	0.165979	1.27881
KLFENQEK	PREDICTED: cysteine--tRNA ligase cytoplasmic isoform X2 [Hippocampus comes]	R	K	K	I	38.05	1034.54	8	-17	518.276	14.77	1150000000	147000000	1420000000	725	732	750	I	cytosol	XP_019722825.1	1150000000	147000000	1420000000	1.46777	0.114397	2.18967	1.25728
KLFENQEKIHKEYLLS	PREDICTED: cysteine--tRNA ligase cytoplasmic isoform X2 [Hippocampus comes]	R	K	S	K	30.33	2018.08	16	-11	673.701	30.65	322000000	929000000	681000000	725	740	750	C-T	cytosol	XP_019722825.1	322000000	929000000	681000000	0.4	1.85244	1.08873	1.11372
KLFENQEKIHKEYLLSK	PREDICTED: cysteine--tRNA ligase cytoplasmic isoform X2 [Hippocampus comes]	R	K	K	G	56.98	2146.18	17	-17	1074.09	26.1	3550000000	658000000	3370000000	725	741	750	C-T	cytosol	XP_019722825.1	3550000000	658000000	3370000000	1.76266	0.190173	1.60171	1.18485
KLFNLAKEDDVR	PREDICTED: 40S ribosomal protein S6 [Hippocampus comes]	R	K	R	Q	46.04	1446.78	12	-7	724.398	25.93	1990000000	23000000	20000000	143	154	249	I	cytosol	XP_019732261.1	1990000000	23000000	20000000	92.5581	0.0228856	0.0198708	30.867
KLFNLAKEDDVRQYVVR	PREDICTED: 40S ribosomal protein S6 [Hippocampus comes]	R	K	R	R	52.94	2092.14	17	-16	1047.08	41.99	35200000000	2390000000	4500000000	143	159	249	I	cytosol	XP_019732261.1	35200000000	2390000000	4500000000	10.2177	0.120403	0.239425	3.52585
KLQDVFEMR	PREDICTED: bromodomain-containing protein 3 isoform X3 [Hippocampus comes]	R	K	R	F	25.91	1164.6	9	-11	389.205	38.31	2410000000	74700000	115000000	368	376	652	I	Nucleus	XP_019741244.1:XP_019741243.1:XP_019741242.1	2410000000	74700000	115000000	25.4085	0.0591683	0.0925665	8.52009
KLVKDGLIIR	PREDICTED: 60S ribosomal protein L19 isoform X1 [Hippocampus comes]	R	K	R	K	36.61	1153.75	10	-14	577.884	23.22	15800000000	2850000000	9990000000	43	52	196	I	cytosol	XP_019731330.1:XP_019721474.1	15800000000	2850000000	9990000000	2.46106	0.221016	1.07131	1.25113
KMRPFEGFQR	PREDICTED: heterogeneous nuclear ribonucleoprotein U-like protein 1 [Hippocampus comes]	R	K	R	K	35.81	1294.66	10	-12	432.56	22.6	5140000000	2000000	320000000	558	567	863	I	Nucleus	XP_019716777.1:XP_019716778.1	5140000000	2000000	320000000	31.9255	0.000732601	0.124465	10.6836
KNDSVVAKNI	PREDICTED: 40S ribosomal protein S21 isoform X1 [Hippocampus comes]	A	K	I		41.88	1086.6	10	-11	544.308	16.49	1960000000	1860000000	1720000000	74	83	83	C-T	cytosol	XP_019743316.1	1960000000	1860000000	1720000000	1.09497	1.01087	0.900524	1.00212
KNNYRKDLR	60S ribosomal protein L28 [Hippocampus comes]	R	K	R	M	22.16	1205.66	9	-20	402.894	11.12	347000000	418000000	894000000	99	107	137	I	cytosol	AAR11386.1:XP_019733181.1:XP_019733182.1	347000000	418000000	894000000	0.528963	0.67365	2.33725	1.17996
KNPLKNLR	PREDICTED: 60S ribosomal protein L4 [Hippocampus comes]	K	K	R	I	28.33	981.608	8	-15	328.21	15.22	7270000000	15900000000	11500000000	316	323	369	I	cytosol	XP_019731497.1	7270000000	15900000000	11500000000	0.530657	1.69419	0.992663	1.0725
KNSKKGQGGAGGADDEEED	PREDICTED: 40S ribosomal protein S9 [Hippocampus comes]	R	K	D		56.26	1890.82	19	-21	946.415	8.88	2620000000	2190000000	1730000000	176	194	194	C-T	cytosol	XP_019724604.1	2620000000	2190000000	1730000000	1.33673	1.0069	0.719335	1.02099
KNYKVGDNADAQIK	PREDICTED: histone H1.0-B [Hippocampus comes]	R	K	K	L	53.56	1562.81	14	-4	521.942	15.84	10500000000	3440000000	7080000000	54	67	199	I	Nucleus	XP_019749365.1	10500000000	3440000000	7080000000	1.9962	0.391354	1.01578	1.13444
KNYKVGDNADAQIKLA	PREDICTED: histone H1.0-B [Hippocampus comes]	R	K	A	L	56.57	1746.93	16	-6	874.47	24.8	18200000000	1860000000	10700000000	54	69	199	I	Nucleus	XP_019749365.1	18200000000	1860000000	10700000000	2.89809	0.12872	1.0668	1.36454
KNYKVGDNADAQIKLALK	PREDICTED: histone H1.0-B [Hippocampus comes]	R	K	K	R	57.52	1988.11	18	-6	995.059	28.3	1880000000	69000000	236000000	54	71	199	I	Nucleus	XP_019749365.1	1880000000	69000000	236000000	12.3279	0.0652174	0.242175	4.21175
KNYKVGDNADAQIKLALKR	PREDICTED: histone H1.0-B [Hippocampus comes]	R	K	R	L	60.87	2144.21	19	-3	715.743	26.39	1020000000	93500000000	3050000000	54	72	199	I	Nucleus	XP_019749365.1	1020000000	93500000000	3050000000	0.0211289	45.9459	0.0645366	15.3439
KPHRYRPGTVALR	PREDICTED: neurofilament heavy polypeptide-like [Hippocampus comes]	K	K	R	E	34.87	1549.9	13	-12	517.638	15.32	54400000000	2480000000	8630000000	476	488	658	I	cytosol	XP_019738120.1:XP_019719183.1:XP_019742648.1:XP_019742649.1:XP_019722190.1	54400000000	2480000000	8630000000	9.79298	0.0786927	0.303446	3.39171
KPPLPKPEAK	PREDICTED: high mobility group nucleosome-binding domain-containing protein 3 isoform X9 [Hippocampus comes]	S	K	K	A	35.48	1103.67	10	-15	552.842	13.78	240000000	212000000	807000000	33	42	117	I	Nucleus	XP_019712059.1:XP_019712051.1:XP_019712052.1:XP_019712050.1	240000000	212000000	807000000	0.47105	0.404967	3.5708	1.48227
KQDGAPDVDVTKAVAELKAR	PREDICTED: glycine--tRNA ligase [Hippocampus comes]	M	K	R	K	54.34	2110.14	20	-13	528.541	42.37	1440000000	42200000	1720000000	98	117	755	I	cytosol	XP_019745559.1	1440000000	42200000	1720000000	1.63432	0.0267089	2.32087	1.3273
KQEVKKVVNPLFEKRPK	PREDICTED: 60S ribosomal protein L7a [Hippocampus comes]	K	K	K	P	52.76	2066.24	17	-21	689.751	19.21	1580000000	1350000000	7540000000	46	62	291	I	cytosol	XP_019727681.1	1580000000	1350000000	7540000000	0.355456	0.296053	5.14676	1.93276
KQSYAIYVYK	PREDICTED: histone H2B 1/2-like partial [Hippocampus comes]	R	K	K	V	50.1	1261.67	10	-5	631.842	26.65	3890000000	181000000	1410000000	33	42	91	I	Nucleus	XP_019714831.1	3890000000	181000000	1410000000	4.89001	0.0683019	0.692704	1.88367
KRDVSNVDKEVGERIGKIPR	PREDICTED: choline-phosphate cytidylyltransferase A [Hippocampus comes]	R	K	R	C	39.54	2294.28	20	-1	459.864	25.91	1950000000	2070000000	1020000000	14	33	370	I	cytosol e Nucleus	XP_019751576.1	1950000000	2070000000	1020000000	1.26214	1.39394	0.507463	1.05451
KREELSNVLA	PREDICTED: 60S ribosomal protein L36 [Hippocampus comes]	R	K	A	A	21.19	1157.64	10	-12	579.827	23.49	1330000000	191000000	603000000	86	95	105	C-T	cytosol	XP_019727348.1	1330000000	191000000	603000000	3.35013	0.19762	0.792899	1.44688
KREELSNVLAAMR	PREDICTED: 60S ribosomal protein L36 [Hippocampus comes]	R	K	R	K	48.24	1515.82	13	-13	758.916	35.54	5550000000	189000000	300000000	86	98	105	C-T	cytosol	XP_019727348.1	5550000000	189000000	300000000	22.6994	0.0646154	0.104548	7.62285
KSAPATGGVKKPHRYRPGTVALR	PREDICTED: neurofilament heavy polypeptide-like [Hippocampus comes]	R	K	R	E	36.09	2446.4	23	-3	490.288	16.35	7590000000	847000000	11400000000	466	488	658	I	cytosol	XP_019738120.1:XP_019719183.1:XP_019742648.1:XP_019742649.1:XP_019722190.1	7590000000	847000000	11400000000	1.23949	0.0892048	2.70238	1.34369
KSDFDTEAPTVDVTAGTSNINVQR	PREDICTED: neuroblast differentiation-associated protein AHNAK isoform X1 [Hippocampus comes]	K	K	R	S	48.16	2564.24	24	-33	855.75	44.76	506000000	167000000	782000000	3406	3429	3765	I	Nucleus	XP_019739490.1	506000000	167000000	782000000	1.06639	0.259317	2.32392	1.21654
KSDLGVHLR	PREDICTED: transcriptional repressor CTCF [Hippocampus comes]	R	K	R	K	32.22	1023.58	9	-15	512.798	17.51	8760000000	4260000000	490000000	454	462	748	I	Nucleus	XP_019742156.1	8760000000	4260000000	490000000	3.68842	0.921081	0.0752688	1.56159
KSKAEGKKDDLIDPEAFESKMEEEPHFR	PREDICTED: plasminogen activator inhibitor 1 RNA-binding protein-like isoform X2 [Hippocampus comes]	H	K	R	K	45.27	3289.59	28	-5	658.925	43.08	3390000000	75700000	2830000000	301	328	408	I	cytosol e Nucleus	XP_019752285.1:XP_019752284.1	3390000000	75700000	2830000000	2.33334	0.0243408	1.63315	1.33028
KSRNPVL	PREDICTED: 60S ribosomal protein L6 [Hippocampus comes]	R	K	L	A	22.47	812.487	7	-9	407.25	13.81	906000000	1120000000	250000000	14	20	258	I	cytosol	XP_019743866.1	906000000	1120000000	250000000	1.32263	1.93772	0.246792	1.16905
KSRNPVLAR	PREDICTED: 60S ribosomal protein L6 [Hippocampus comes]	R	K	R	G	35.77	1039.62	9	-9	347.549	12.44	841000000	7830000000	504000000	14	22	258	I	cytosol	XP_019743866.1	841000000	7830000000	504000000	0.201824	11.6431	0.11625	3.98707
KSTELLIR	PREDICTED: neurofilament heavy polypeptide-like [Hippocampus comes]	Q	K	R	K	34.91	958.581	8	-9	480.297	19.96	146000000000	14400000000	43300000000	495	502	658	I	cytosol	XP_019738120.1:XP_019719183.1:XP_019742648.1:XP_019742649.1:XP_019722190.1	146000000000	14400000000	43300000000	5.06066	0.152139	0.5399	1.91757
KSTELLIRKLPFQR	PREDICTED: neurofilament heavy polypeptide-like [Hippocampus comes]	Q	K	R	L	45.86	1728.04	14	-14	433.017	35.3	56300000000	1870000000	2200000000	495	508	658	I	cytosol	XP_019738120.1:XP_019719183.1:XP_019742648.1:XP_019742649.1:XP_019722190.1	56300000000	1870000000	2200000000	27.6658	0.0639316	0.0756404	9.26847
KSTGGKAPRKQLA	PREDICTED: neurofilament heavy polypeptide-like [Hippocampus comes]	R	K	A	T	47.5	1340.79	13	-22	671.4	9.17	2030000000	178000000	2760000000	448	460	658	I	cytosol	XP_019738120.1:XP_019719183.1:XP_019742648.1:XP_019742649.1:XP_019722190.1	2030000000	178000000	2760000000	1.38189	0.0743215	2.5	1.31874
KSTPAKPEPQTKPK	PREDICTED: non-histone chromosomal protein HMG-14 [Hippocampus comes]	T	K	K	K	50.15	1535.87	14	-21	512.962	9.51	3260000000	458000000	4830000000	25	38	89	I	Nucleus	XP_019750869.1	3260000000	458000000	4830000000	1.23298	0.113226	2.59817	1.31479
KSTPAKPEPQTKPKKA	PREDICTED: non-histone chromosomal protein HMG-14 [Hippocampus comes]	T	K	A	A	47.17	1735	16	-18	579.339	9.23	1890000000	122000000	2280000000	25	40	89	I	Nucleus	XP_019750869.1	1890000000	122000000	2280000000	1.57369	0.0585132	2.2664	1.29953
KSVGLGFKTPR	PREDICTED: 40S ribosomal protein S11 [Hippocampus comes]	H	K	R	E	45.51	1188.7	11	-10	595.356	20.47	2130000000	1340000000	7550000000	41	51	161	I	cytosol	XP_019722068.1	2130000000	1340000000	7550000000	0.47919	0.27686	4.35159	1.70254
KTGQSAPSSGKGGKKASSQSQEY	PREDICTED: histone H2AX-like [Hippocampus comes]	K	K	Y		56.05	2297.12	23	-22	766.714	10.42	524000000	341000000	1910000000	120	142	142	C-T	Nucleus	XP_019728922.1	524000000	341000000	1910000000	0.465571	0.280197	4.41618	1.72065
KTRIIPR	PREDICTED: histone H2A-like [Hippocampus comes]	K	K	R	H	29.4	882.576	7	-5	442.295	12.93	1320000000	514000000	1680000000	76	82	128	I	Nucleus	XP_019738175.1:XP_019742650.1:XP_019719426.1:XP_019735195.1:XP_019748136.1:XP_019742647.1:XP_019742646.1:XP_019728922.1	1320000000	514000000	1680000000	1.20328	0.342667	1.83206	1.126
KTVTAMDVVYA	PREDICTED: neurofilament heavy polypeptide-like [Hippocampus comes]	R	K	A	L	33.42	1196.61	11	-12	599.312	38.93	6690000000	239000000	3150000000	80	90	658	I	cytosol	XP_019738120.1	6690000000	239000000	3150000000	3.94807	0.0485772	0.909222	1.63529
KTVTAMDVVYALKR	PREDICTED: neurofilament heavy polypeptide-like [Hippocampus comes]	R	K	R	Q	53.61	1593.89	14	-13	532.304	46.77	25300000000	1310000000	8910000000	80	93	658	I	cytosol	XP_019738120.1	25300000000	1310000000	8910000000	4.95108	0.0765858	0.669673	1.89911
KVDNLTYR	PREDICTED: serine/arginine-rich splicing factor 2-like [Hippocampus comes]	L	K	R	T	29.6	1007.54	8	-6	504.777	16.14	845000000	176000000	64000000	17	24	127	I	Nucleus	XP_019714702.1:XP_019726689.1:XP_019726679.1	845000000	176000000	64000000	7.04167	0.387239	0.125367	2.51809
KVHGSLAR	PREDICTED: ubiquitin-like protein fubi and ribosomal protein S30 [Hippocampus comes]	G	K	R	A	33.72	866.509	8	-21	434.261	9.51	871000000	2520000000	1090000000	75	82	133	I	cytosol	XP_019750570.1:AAQ63318.1	871000000	2520000000	1090000000	0.482548	2.57012	0.642878	1.23185
KVVNPLFEKRPK	PREDICTED: 60S ribosomal protein L7a [Hippocampus comes]	K	K	K	P	45.4	1453.88	12	0	364.476	19.65	1830000000	673000000	11500000000	51	62	291	I	cytosol	XP_019727681.1	1830000000	673000000	11500000000	0.300665	0.100975	9.18897	3.19687
KVYKPEVTSGLPLSPR	PREDICTED: coagulation factor V isoform X1 [Hippocampus comes]	R	K	R	G	21.89	1770	16	-12	591.008	30.9	1440000000	686000000	1280000000	903	918	1657	I	extracellular	XP_019723280.1	1440000000	686000000	1280000000	1.4649	0.504412	1.20414	1.05782
KYDAFLASESLIKQIPR	PREDICTED: 60S ribosomal protein L10a [Hippocampus comes]	K	K	R	I	57.04	1978.09	17	-13	660.369	61.54	17700000000	695000000	29500000000	105	121	216	I	cytosol	XP_019733989.1	17700000000	695000000	29500000000	1.17238	0.0294492	3.20739	1.46974
KYPLPSSEGSQNR	PREDICTED: chromosomal protein D1-like [Hippocampus comes]	R	K	R	V	37.95	1461.72	13	-14	731.867	18.13	3960000000	15200000000	4370000000	245	257	455	I	Nucleus	XP_019723371.1	3960000000	15200000000	4370000000	0.404701	3.64946	0.456159	1.50344
LAKKYDAFLASESLIKQIPR	PREDICTED: 60S ribosomal protein L10a [Hippocampus comes]	K	L	R	I	55.46	2290.3	20	-8	573.583	53.79	1050000000	171000000	340000000	102	121	216	I	cytosol	XP_019733989.1	1050000000	171000000	340000000	4.10959	0.246043	0.556921	1.63752
LAKNDSVVAKNI	PREDICTED: 40S ribosomal protein S21 isoform X1 [Hippocampus comes]	R	L	I		32.87	1270.72	12	-12	424.582	20.46	12100000000	13200000000	3910000000	72	83	83	C-T	cytosol	XP_019743316.1	12100000000	13200000000	3910000000	1.41438	1.64897	0.309091	1.12415
LAPDYDALDVANKIGII	PREDICTED: 60S ribosomal protein L23a [Hippocampus comes]	R	L	I		55.35	1799.97	17	3	900.991	80.69	10900000000	1620000000	11900000000	139	155	155	C-T	cytosol	XP_019725224.1	10900000000	1620000000	11900000000	1.61243	0.142105	1.90096	1.2185
LASGMLR	PREDICTED: histone H1.0-B [Hippocampus comes]	L	L	R	H	31.38	746.411	7	-8	374.212	20.49	1650000000	1530000000	440000000	74	80	199	I	Nucleus	XP_019749365.1	1650000000	1530000000	440000000	1.67513	1.46411	0.27673	1.13866
LATKAAR	PREDICTED: neurofilament heavy polypeptide-like [Hippocampus comes]	Q	L	R	K	29.55	729.45	7	-21	365.731	9.07	3290000000	253000000	2160000000	459	465	658	I	cytosol	XP_019738120.1:XP_019719183.1:XP_019742648.1:XP_019742649.1:XP_019722190.1	3290000000	253000000	2160000000	2.7269	0.092844	1.21931	1.34635
LAVTSVPR	PREDICTED: transketolase-like isoform X1 [Hippocampus comes]	R	L	R	S	25.72	841.502	8	-8	421.758	22.95	7160000000	2770000000	25600000000	586	593	621	I	cytosol e Nucleus	XP_019746768.1	7160000000	2770000000	25600000000	0.504759	0.169109	5.15609	1.94332
LAYVAPTIPR	PREDICTED: protein phosphatase 1 regulatory subunit 12A isoform X5 [Hippocampus comes]	R	L	R	R	37.62	1099.64	10	-8	550.826	40.32	38000000	361000000	1220000000	410	419	991	I	cytosol	XP_019749182.1:XP_019749181.1:XP_019749176.1:XP_019749179.1:XP_019749180.1:XP_019749177.1	38000000	361000000	1220000000	0.0480708	0.573927	6.11529	2.24576
LDSQKHIDFSLR	PREDICTED: 40S ribosomal protein S9 [Hippocampus comes]	R	L	R	S	50.6	1457.76	12	-12	729.888	28.32	8680000000	125000000	190000000	151	162	194	I	cytosol	XP_019724604.1	8680000000	125000000	190000000	55.1111	0.0281849	0.0431573	18.3942
LDYQVALQDLQRR	PREDICTED: ATP synthase F(0) complex subunit B1 mitochondrial [Hippocampus comes]	R	L	R	M	37.33	1616.86	13	1	539.962	51.48	8750000000	515000000	21200000000	193	205	252	I	mitochondria	XP_019718681.1	8750000000	515000000	21200000000	0.805895	0.0343907	4.57636	1.80555
LGASNTPFTR	PREDICTED: eosinophil peroxidase [Hippocampus comes]	R	L	R	W	26.7	1062.55	10	-3	532.28	25.35	2630000000	385000000	2220000000	158	167	781	I	cytosol	XP_019738496.1:XP_019738495.1	2630000000	385000000	2220000000	2.01919	0.158763	1.47264	1.21686
LGKLVHR	PREDICTED: 60S ribosomal protein L7a [Hippocampus comes]	R	L	R	H	28.46	821.524	7	-6	411.769	12.96	1410000000	1230000000	2020000000	215	221	291	I	cytosol	XP_019727681.1	1410000000	1230000000	2020000000	0.867692	0.717201	1.5303	1.0384
LGPDYREDPQFPSVPLFK	PREDICTED: eosinophil peroxidase [Hippocampus comes]	R	L	K	A	48.8	2104.06	18	20	702.363	65.24	240000000	495000000	4240000000	497	514	781	I	cytosol	XP_019738496.1:XP_019738495.1	240000000	495000000	4240000000	0.101373	0.220982	11.5374	3.95326
LGTAAGQQGLTQVVLKGAPGQPGTILR	PREDICTED: host cell factor 1-like [Hippocampus comes]	K	L	R	T	60.25	2630.49	27	4	877.837	56.63	398000000	182000000	3550000000	775	801	1715	I	cytosol e Nucleus	XP_019735010.1	398000000	182000000	3550000000	0.21329	0.0921986	12.2414	4.18229
LHGLDR	PREDICTED: hemoglobin subunit beta-1-like [Hippocampus comes]	I	L	R	A	21.72	709.387	6	1	355.701	13.27	5080000000	123000000	44800000000	69	74	147	I	cytosol	XP_019719112.1	5080000000	123000000	44800000000	0.226165	0.00493184	17.2208	5.81731
LHPFHVIR	PREDICTED: 60S ribosomal protein L10 [Hippocampus comes]	R	L	R	I	30.96	1017.59	8	-2	340.203	22.21	2870000000	1220000000	5420000000	91	98	215	I	cytosol	XP_019747027.1	2870000000	1220000000	5420000000	0.864458	0.294331	2.65037	1.26972
LIEVDDERKLR	PREDICTED: 40S ribosomal protein S6 [Hippocampus comes]	K	L	R	T	36.46	1384.77	11	-5	462.596	22.39	1530000000	216000000	1910000000	15	25	249	I	cytosol	XP_019732261.1	1530000000	216000000	1910000000	1.43932	0.125581	2.18786	1.25092
LIKEETA	PREDICTED: 60S ribosomal protein L3 [Hippocampus comes]	R	L	A		25.99	802.444	7	-12	402.229	14.11	10600000000	19200000000	870000000	474	480	480	C-T	cytosol	XP_019745312.1	10600000000	19200000000	870000000	1.0563	3.34786	0.0583893	1.48752
LIPAPRGTGIVSAPVPK	PREDICTED: 40S ribosomal protein S2 [Hippocampus comes]	R	L	K	K	42.72	1672	17	-8	837.008	37.53	17500000000	470000000	3200000000	181	197	279	I	cytosol	XP_019737050.1:XP_019737051.1	17500000000	470000000	3200000000	9.53678	0.0454106	0.356149	3.31278
LITPAVVSER	PREDICTED: 40S ribosomal protein S25 [Hippocampus comes]	K	L	R	L	31.31	1083.63	10	-11	542.821	31.93	14300000000	4140000000	20200000000	65	74	123	I	cytosol	XP_019720461.1:XP_019720460.1	14300000000	4140000000	20200000000	1.17502	0.24	2.19089	1.20197
LITPAVVSERLK	PREDICTED: 40S ribosomal protein S25 [Hippocampus comes]	K	L	K	I	37.88	1324.81	12	-14	442.609	39.68	728000000	216000000	2470000000	65	76	123	I	cytosol	XP_019720461.1:XP_019720460.1	728000000	216000000	2470000000	0.54207	0.135084	5.23305	1.97007
LITPAVVSERLKIR	PREDICTED: 40S ribosomal protein S25 [Hippocampus comes]	K	L	R	G	24.76	1593.99	14	-4	532.338	44.94	1380000000	761000000	370000000	65	78	123	I	cytosol	XP_019720461.1:XP_019720460.1	1380000000	761000000	370000000	2.44032	0.869714	0.345633	1.21856
LKAPGIIPR	PREDICTED: ATP synthase subunit alpha mitochondrial-like [Hippocampus comes]	G	L	R	I	28.45	963.623	9	-8	482.818	25.57	13900000000	1390000000	18500000000	170	178	548	I	mitochondria	XP_019744310.1:XP_019733210.1	13900000000	1390000000	18500000000	1.39769	0.0858025	2.41988	1.30112
LKELKSSKSRNAEEDF	PREDICTED: threonine--tRNA ligase cytoplasmic-like [Hippocampus comes]	R	L	F		51.91	1879.96	16	-13	940.988	17.87	1610000000	271000000	1330000000	640	655	655	C-T	cytosol	XP_019741007.1	1610000000	271000000	1330000000	2.01124	0.184354	1.41414	1.20325
LKLDKDRKKILER	PREDICTED: 60S ribosomal protein L26-like 1 [Hippocampus comes]	R	L	R	K	40.73	1654.03	13	-9	414.513	17.93	478000000	20700000000	1180000000	109	121	145	I	cytosol	XP_019747808.1	478000000	20700000000	1180000000	0.0436929	24.9698	0.111436	8.37499
LKVPPAINQF	PREDICTED: 60S ribosomal protein L7a [Hippocampus comes]	R	L	F	T	43.53	1125.65	10	-6	563.834	48.17	560000000	45000000	4010000000	99	108	291	I	cytosol	XP_019727681.1	560000000	45000000	4010000000	0.276202	0.0196937	13.2562	4.51736
LKVPPAINQFTQALDR	PREDICTED: 60S ribosomal protein L7a [Hippocampus comes]	R	L	R	Q	53.28	1810.01	16	-8	604.343	64.82	4290000000	155000000	5040000000	99	114	291	I	cytosol	XP_019727681.1	4290000000	155000000	5040000000	1.65159	0.0332262	2.26772	1.31751
LLARAEQK	PREDICTED: 60S ribosomal protein L7a [Hippocampus comes]	R	L	K	A	27.61	927.55	8	-16	464.782	12.24	709000000	668000000	1860000000	139	146	291	I	cytosol	XP_019727681.1	709000000	668000000	1860000000	0.560918	0.520047	2.70153	1.26083
LLASGMLR	PREDICTED: histone H1.0-B [Hippocampus comes]	R	L	R	H	29.78	859.495	8	-5	430.755	31.63	1410000000	7390000000	12700000000	73	80	199	I	Nucleus	XP_019749365.1	1410000000	7390000000	12700000000	0.140368	1.04748	2.88636	1.35807
LLASGMLR	PREDICTED: nucleolar protein 58 isoform X2 [Hippocampus comes]	R	L	R	I	34.41	1112.67	9	-11	557.34	15.89	435000000	435000000	1330000000	398	406	530	I	Nucleus	XP_019713013.1:XP_019713012.1	435000000	435000000	1330000000	0.492918	0.492918	3.05747	1.34777
LLLPGELAKH	PREDICTED: histone H2B 1/2-like [Hippocampus comes]	R	L	H	A	21.88	1089.65	10	-13	545.834	35.48	32300000000	1410000000	6690000000	98	107	123	I	Nucleus	XP_019724469.1:XP_019738120.1:XP_019722427.1:XP_019738176.1:XP_019719662.1:XP_019735196.1:XP_019719527.1	32300000000	1410000000	6690000000	7.97531	0.0723262	0.396915	2.81485
LLLPGELAKHAVSE	PREDICTED: histone H2B 1/2-like [Hippocampus comes]	R	L	E	G	34.12	1475.83	14	-1	738.925	46.36	574000000	33000000	388000000	98	111	123	I	Nucleus	XP_019724469.1:XP_019738120.1:XP_019722427.1:XP_019738176.1:XP_019719662.1:XP_019735196.1:XP_019719527.1	574000000	33000000	388000000	2.72684	0.0686071	1.27842	1.35796
LLLPGELAKHAVSEG	PREDICTED: histone H2B 1/2-like [Hippocampus comes]	R	L	G	T	30.11	1532.86	15	-9	511.959	46.78	461000000	253000000	786000000	98	112	123	I	Nucleus	XP_019724469.1:XP_019738120.1:XP_019722427.1:XP_019738176.1:XP_019719662.1:XP_019735196.1:XP_019719527.1	461000000	253000000	786000000	0.887392	0.405774	2.20168	1.16495
LLLPGELAKHAVSEGT	PREDICTED: histone H2B 1/2-like [Hippocampus comes]	R	L	T	K	42.1	1633.9	16	-15	817.958	48.21	754000000	666000000	1610000000	98	113	123	C-T	Nucleus	XP_019724469.1:XP_019738120.1:XP_019722427.1:XP_019738176.1:XP_019719662.1:XP_019735196.1:XP_019719527.1	754000000	666000000	1610000000	0.662566	0.563452	2.26761	1.16454
LLLPGELAKHAVSEGTK	PREDICTED: histone H2B 1/2-like [Hippocampus comes]	R	L	K	A	57.21	1762	17	-2	882.006	41.46	321000000000	13900000000	51400000000	98	114	123	C-T	Nucleus	XP_019724469.1:XP_019738120.1:XP_019722427.1:XP_019738176.1:XP_019719662.1:XP_019735196.1:XP_019719527.1	321000000000	13900000000	51400000000	9.83155	0.0746509	0.306957	3.40438
LLLPGELAKHAVSEGTKA	PREDICTED: histone H2B 1/2-like [Hippocampus comes]	R	L	A	V	51.8	1833.04	18	-25	917.523	43.53	1740000000	351000000	3310000000	98	115	123	C-T	Nucleus	XP_019724469.1:XP_019738120.1:XP_019722427.1:XP_019738176.1:XP_019719662.1:XP_019735196.1:XP_019719527.1	1740000000	351000000	3310000000	0.95056	0.13901	3.16595	1.41851
LLLPGELAKHAVSEGTKAVT	PREDICTED: histone H2B 1/2-like [Hippocampus comes]	R	L	T	K	30.8	2033.15	20	13	678.726	51.14	4150000000	381000000	968000000	98	117	123	C-T	Nucleus	XP_019724469.1:XP_019738120.1:XP_019722427.1:XP_019738176.1:XP_019719662.1:XP_019735196.1:XP_019719527.1	4150000000	381000000	968000000	6.15271	0.148886	0.427279	2.24296
LLLPGELAKHAVSEGTKAVTK	PREDICTED: histone H2B 1/2-like [Hippocampus comes]	R	L	K	Y	59.02	2161.25	21	-11	1081.63	47.26	6780000000	999000000	58400000000	98	118	123	C-T	Nucleus	XP_019724469.1:XP_019738120.1:XP_019722427.1:XP_019738176.1:XP_019719662.1:XP_019735196.1:XP_019719527.1	6780000000	999000000	58400000000	0.228287	0.0306536	15.0148	5.09124
LLLPGELAKHAVSEGTKAVTKY	PREDICTED: histone H2B 1/2-like [Hippocampus comes]	R	L	Y	T	47.69	2324.31	22	-4	465.869	53.69	86600000000	634000000	128000000000	98	119	123	C-T	Nucleus	XP_019724469.1:XP_019738120.1:XP_019722427.1:XP_019738176.1:XP_019719662.1:XP_019735196.1:XP_019719527.1	86600000000	634000000	128000000000	1.34646	0.00590867	2.93464	1.429
LLLPGELAKHAVSEGTKAVTKYTSSK	PREDICTED: histone H2B 1/2-like [Hippocampus comes]	R	L	K		57.18	2727.52	26	-15	546.51	59.08	1590000000000	4820000000	1580000000000	98	123	123	C-T	Nucleus	XP_019724469.1:XP_019722427.1:XP_019738176.1:XP_019719662.1:XP_019735196.1:XP_019719527.1	1590000000000	4820000000	1580000000000	2.00654	0.00304101	1.98141	1.33033
LLPGELAKHAVSEGTK	PREDICTED: histone H2B 1/2-like [Hippocampus comes]	L	L	K	A	54.36	1648.91	16	-16	825.463	30.11	52900000000	4420000000	2300000000	99	114	123	C-T	Nucleus	XP_019724469.1:XP_019738120.1:XP_019722427.1:XP_019738176.1:XP_019719662.1:XP_019735196.1:XP_019719527.1	52900000000	4420000000	2300000000	15.744	0.160145	0.0802512	5.32815
LLPGELAKHAVSEGTKAVTK	PREDICTED: histone H2B 1/2-like [Hippocampus comes]	L	L	K	Y	53.96	2048.16	20	-38	1025.08	40.22	10800000000	892000000	19900000000	99	118	123	C-T	Nucleus	XP_019724469.1:XP_019738120.1:XP_019722427.1:XP_019738176.1:XP_019719662.1:XP_019735196.1:XP_019719527.1	10800000000	892000000	19900000000	1.03886	0.0581107	3.40404	1.50034
LLPGELAKHAVSEGTKAVTKY	PREDICTED: histone H2B 1/2-like [Hippocampus comes]	L	L	Y	T	42.28	2211.23	21	-60	738.078	47.07	56400000000	345000000	51300000000	99	119	123	C-T	Nucleus	XP_019724469.1:XP_019738120.1:XP_019722427.1:XP_019738176.1:XP_019719662.1:XP_019735196.1:XP_019719527.1	56400000000	345000000	51300000000	2.18414	0.00640669	1.80809	1.33288
LLPGELAKHAVSEGTKAVTKYTSSK	PREDICTED: histone H2B 1/2-like [Hippocampus comes]	L	L	K		59.1	2614.43	25	7	1308.22	50.32	147000000000	54900000000	1020000000000	99	123	123	C-T	Nucleus	XP_019724469.1:XP_019722427.1:XP_019738176.1:XP_019719662.1:XP_019735196.1:XP_019719527.1	147000000000	54900000000	1020000000000	0.273514	0.0940874	10.104	3.49054
LLPSPKNPTPPLY	PREDICTED: 60S ribosomal protein L18a [Hippocampus comes]	R	L	Y	R	41.45	1435.81	13	2	718.911	45.49	3780000000	445000000	7260000000	16	28	176	I	cytosol	XP_019753091.1	3780000000	445000000	7260000000	0.981181	0.0806159	3.43669	1.49949
LLPSPKNPTPPLYR	PREDICTED: 60S ribosomal protein L18a [Hippocampus comes]	R	L	R	M	42.07	1591.91	14	-13	796.961	35.08	5020000000	29600000000	63600000000	16	29	176	I	cytosol	XP_019753091.1	5020000000	29600000000	63600000000	0.107725	0.862722	3.67418	1.54821
LLRKGNYAR	PREDICTED: late histone H2A.2.2 [Hippocampus comes]	R	L	R	R	38	1089.64	9	-2	364.221	12.81	1520000000	776000000	1310000000	33	41	126	I	Nucleus	XP_019748136.1:XP_019742647.1:XP_019742646.1	1520000000	776000000	1310000000	1.45733	0.54841	1.14111	1.04895
LLRRGNYAQR	PREDICTED: histone H2A-like [Hippocampus comes]	R	L	R	V	31.5	1245.71	10	-9	416.242	13.86	660000000	2870000000	5990000000	34	43	128	I	Nucleus	XP_019738175.1:XP_019742650.1	660000000	2870000000	5990000000	0.148984	0.863158	3.39377	1.46864
LLVVYPQTK	hemoglobin alpha chain [Hippocampus comes]	R	L	K	T	30.93	1059.63	9	-14	530.823	33.13	836000000000	16300000000	5740000000000	34	42	144	I	cytosol	AAR11385.1:XP_019722090.1	836000000000	16300000000	5740000000000	0.290464	0.00495742	13.4694	4.58829
LLVVYPQTKTY	hemoglobin alpha chain [Hippocampus comes]	R	L	Y	F	44.63	1323.74	11	-8	662.879	44.03	99800000000	2120000000	12000000000	34	44	144	I	cytosol	AAR11385.1:XP_019722090.1	99800000000	2120000000	12000000000	14.136	0.0379249	0.235479	4.80313
LLVVYPQTKTYFA	hemoglobin alpha chain [Hippocampus comes]	R	L	A	H	47.65	1541.85	13	8	771.933	57.82	97100000000	959000000	346000000000	34	46	144	I	cytosol	AAR11385.1:XP_019722090.1	97100000000	959000000	346000000000	0.55972	0.00432859	7.05698	2.54034
LLVVYPQTKTYFAH	hemoglobin alpha chain [Hippocampus comes]	R	L	H	W	42.11	1678.91	14	-9	560.643	48.42	13300000000	1520000000	5030000000	34	47	144	I	cytosol	AAR11385.1:XP_019722090.1	13300000000	1520000000	5030000000	4.06107	0.165848	0.678812	1.63524
LLVVYPQTKTYFAHWKDLSPGSEPVRK	hemoglobin alpha chain [Hippocampus comes]	R	L	K	H	57.68	3158.69	27	-27	1053.9	52.2	218000000000	2720000000	938000000000	34	60	144	I	cytosol	AAR11385.1:XP_019722090.1	218000000000	2720000000	938000000000	0.463475	0.00470588	8.49946	2.98921
LLVVYPQTKTYFAHWKDLSPGSEPVRKH	hemoglobin alpha chain [Hippocampus comes]	R	L	H	G	60.78	3295.75	28	2	1099.59	48.86	50500000000	1920000000	656000000000	34	61	144	I	cytosol	AAR11385.1:XP_019722090.1	50500000000	1920000000	656000000000	0.153514	0.00543524	25.0286	8.39585
LLYVYPQTK	PREDICTED: hemoglobin subunit alpha-1-like [Hippocampus comes]	R	L	K	T	31.68	1123.63	9	-15	562.82	35.34	153000000000	5570000000	385000000000	33	41	143	I	cytosol	XP_019722062.1	153000000000	5570000000	385000000000	0.78347	0.0207063	4.8559	1.88669
LLYVYPQTKTY	PREDICTED: hemoglobin subunit alpha-1-like [Hippocampus comes]	R	L	Y	F	43.9	1387.74	11	-5	694.876	44.74	6980000000	176000000	6160000000	33	43	143	I	cytosol	XP_019722062.1	6980000000	176000000	6160000000	2.20328	0.0267884	1.72163	1.31723
LLYVYPQTKTYFS	PREDICTED: hemoglobin subunit alpha-1-like [Hippocampus comes]	R	L	S	H	47.89	1621.84	13	-25	811.925	57.92	1440000000	23800000	9190000000	33	45	143	I	cytosol	XP_019722062.1	1440000000	23800000	9190000000	0.312575	0.00447789	12.5564	4.29114
LNNLILFDKATYDK	PREDICTED: 40S ribosomal protein S25 [Hippocampus comes]	K	L	K	L	45.77	1666.89	14	-1	834.454	49.94	953000000	14200000	1860000000	42	55	123	I	cytosol	XP_019720461.1:XP_019720460.1	953000000	14200000	1860000000	1.01697	0.010096	3.84615	1.62441
LPGELAKHAVSEGTK	PREDICTED: histone H2B 1/2-like [Hippocampus comes]	L	L	K	A	41.86	1535.83	15	-13	512.95	22.15	99600000000	4380000000	1780000000	100	114	123	C-T	Nucleus	XP_019724469.1:XP_019738120.1:XP_019722427.1:XP_019738176.1:XP_019719662.1:XP_019735196.1:XP_019719527.1	99600000000	4380000000	1780000000	32.3377	0.0864076	0.0342374	10.8194
LPGELAKHAVSEGTKAVTK	PREDICTED: histone H2B 1/2-like [Hippocampus comes]	L	L	K	Y	58.65	1935.08	19	-17	968.545	28.36	96400000000	214000000	3110000000	100	118	123	C-T	Nucleus	XP_019724469.1:XP_019738120.1:XP_019722427.1:XP_019738176.1:XP_019719662.1:XP_019735196.1:XP_019719527.1	96400000000	214000000	3110000000	58.0024	0.00430108	0.0643799	19.357
LPGELAKHAVSEGTKAVTKY	PREDICTED: histone H2B 1/2-like [Hippocampus comes]	L	L	Y	T	52.64	2098.14	20	-13	700.387	37.26	452000000000	235000000	9570000000	100	119	123	C-T	Nucleus	XP_019724469.1:XP_019738120.1:XP_019722427.1:XP_019738176.1:XP_019719662.1:XP_019735196.1:XP_019719527.1	452000000000	235000000	9570000000	92.1979	0.00101826	0.0423231	30.7471
LPGELAKHAVSEGTKAVTKYT	PREDICTED: histone H2B 1/2-like [Hippocampus comes]	L	L	T	S	60.5	2199.19	21	-20	734.069	43.57	106000000000	58000000	6440000000	100	120	123	C-T	Nucleus	XP_019724469.1:XP_019738120.1:XP_019722427.1:XP_019738176.1:XP_019719662.1:XP_019735196.1:XP_019719527.1	106000000000	58000000	6440000000	32.6254	0.00103166	0.121443	10.916
LPGELAKHAVSEGTKAVTKYTSSK	PREDICTED: histone H2B 1/2-like [Hippocampus comes]	L	L	K		65.87	2501.35	24	-10	834.789	41.16	947000000000	98500000000	232000000000	100	123	123	C-T	Nucleus	XP_019724469.1:XP_019722427.1:XP_019738176.1:XP_019719662.1:XP_019735196.1:XP_019719527.1	947000000000	98500000000	232000000000	5.73071	0.167091	0.443807	2.11387
LPSPKNPTPPLYR	PREDICTED: 60S ribosomal protein L18a [Hippocampus comes]	L	L	R	M	40.99	1478.82	13	-12	493.948	28.69	29300000000	3150000000	2450000000	17	29	176	I	cytosol	XP_019753091.1	29300000000	3150000000	2450000000	10.4643	0.198425	0.151002	3.60457
LQAKKEEIIKNLSKEDEGKK	PREDICTED: 60S ribosomal protein L19 isoform X1 [Hippocampus comes]	R	L	K		52.03	2327.31	20	-3	776.776	20.09	2440000000	204000000	5320000000	177	196	196	C-T	cytosol	XP_019731330.1	2440000000	204000000	5320000000	0.883418	0.0525773	4.02421	1.6534
LRQIFNGVFVK	PREDICTED: 60S ribosomal protein L7 [Hippocampus comes]	R	L	K	L	44.77	1319.77	11	-7	440.931	43.6	187000000	21200000	2940000000	111	121	245	I	cytosol	XP_019727422.1	187000000	21200000	2940000000	0.1263	0.0135593	28.2421	9.46064
LSVVVSALGRQYH	PREDICTED: hemoglobin subunit beta-1-like [Hippocampus comes]	F	L	H		48.71	1427.79	13	-14	714.9	40.62	438000000	268000000	1840000000	135	147	147	C-T	cytosol	XP_019719112.1	438000000	268000000	1840000000	0.41556	0.235294	5.21246	1.95444
LTTGEDGTPRKR	PREDICTED: chromosomal protein D1-like [Hippocampus comes]	R	L	R	G	36.51	1329.7	12	-19	665.856	10.9	168000000	186000000	405000000	381	392	455	I	Nucleus	XP_019723371.1	168000000	186000000	405000000	0.568528	0.649215	2.28814	1.16863
LTTVMSAETEKLNS	PREDICTED: ammonium transporter Rh type B [Hippocampus comes]	Q	L	S		50.31	1522.75	14	-3	762.385	36.39	10300000000	651000000	30500000000	445	458	458	C-T	membrane	XP_019719434.1	10300000000	651000000	30500000000	0.661295	0.0319118	5.57027	2.08782
LVHLVGSKTQIPTQR	PREDICTED: proteasome subunit alpha type-1 [Hippocampus comes]	R	L	R	Y	51.04	1675.97	15	-31	838.991	24.66	295000000	227000000	4940000000	108	122	264	I	cytosol e Nucleus	XP_019750436.1	295000000	227000000	4940000000	0.114186	0.086724	18.9272	6.37604
LVKLDVKTK	PREDICTED: voltage-dependent anion-selective channel protein 2 [Hippocampus comes]	G	L	K	S	37.87	1042.67	9	-12	522.344	17.75	1940000000	159000000	2640000000	26	34	283	I	mitochondria	XP_019719932.1:XP_019721451.1	1940000000	159000000	2640000000	1.38621	0.0694323	2.51548	1.32371
LVREIAQDFK	PREDICTED: neurofilament heavy polypeptide-like [Hippocampus comes]	R	L	K	T	44.28	1217.68	10	-13	609.845	30.16	11200000000	142000000	4250000000	509	518	658	I	cytosol	XP_019738120.1:XP_019719183.1:XP_019742648.1:XP_019742649.1:XP_019722190.1	11200000000	142000000	4250000000	5.10018	0.0183819	0.749427	1.956
LVREIAQDFKTDLR	PREDICTED: neurofilament heavy polypeptide-like [Hippocampus comes]	R	L	R	F	49.47	1702.94	14	-13	568.652	42.35	1640000000	364000000	7540000000	509	522	658	I	cytosol	XP_019738120.1:XP_019719183.1:XP_019742648.1:XP_019742649.1:XP_019722190.1	1640000000	364000000	7540000000	0.41498	0.0793028	7.52495	2.67308
LVREIAQDFKTDLRFQ	PREDICTED: neurofilament heavy polypeptide-like [Hippocampus comes]	R	L	Q	S	44.61	1978.06	16	-20	660.361	54.57	20400000000	14300000	1950000000	509	524	658	I	cytosol	XP_019738120.1:XP_019719183.1:XP_019742648.1:XP_019742649.1:XP_019722190.1	20400000000	14300000	1950000000	20.7708	0.00127964	0.191043	6.98769
LVTKGILTQTTGIGASGSFK	PREDICTED: histone H1-like [Hippocampus comes]	S	L	K	L	57.61	1978.11	20	-3	990.062	45.3	372000000	3300000	1390000000	84	103	225	I	Nucleus	XP_019722084.1	372000000	3300000	1390000000	0.533984	0.00374574	7.40741	2.64838
LVVQDKNKYNTPKYR	PREDICTED: 60S ribosomal protein L5 [Hippocampus comes]	R	L	R	M	51.33	1865.02	15	-17	933.514	18.81	2020000000	8430000000	5670000000	36	50	297	I	cytosol	XP_019748711.1	2020000000	8430000000	5670000000	0.286525	2.19246	1.08517	1.18805
LVVYPQTK	hemoglobin alpha chain [Hippocampus comes]	L	L	K	T	29.2	946.549	8	-7	474.281	22.23	697000000000	4320000000	1340000000000	35	42	144	I	cytosol	AAR11385.1:XP_019722090.1	697000000000	4320000000	1340000000000	1.03696	0.00424153	3.82137	1.62085
LVVYPQTKTY	hemoglobin alpha chain [Hippocampus comes]	L	L	Y	F	40.82	1210.66	10	-18	606.336	31.1	78100000000	1240000000	55100000000	35	44	144	I	cytosol	AAR11385.1:XP_019722090.1	78100000000	1240000000	55100000000	2.77245	0.0186186	1.38896	1.39334
LVVYPQTKTYF	hemoglobin alpha chain [Hippocampus comes]	L	L	F	A	45.04	1357.73	11	0	679.871	49.23	22800000000	272000000	27300000000	35	45	144	I	cytosol	AAR11385.1:XP_019722090.1	22800000000	272000000	27300000000	1.65385	0.0108583	2.3665	1.34374
LVVYPQTKTYFA	hemoglobin alpha chain [Hippocampus comes]	L	L	A	H	46.61	1428.77	12	-2	715.39	47.57	147000000000	902000000	172000000000	35	46	144	I	cytosol	AAR11385.1:XP_019722090.1	147000000000	902000000	172000000000	1.70039	0.00565517	2.32586	1.34397
LVVYPQTKTYFAHWKDLSPGSEPVRK	hemoglobin alpha chain [Hippocampus comes]	L	L	R	H	57.66	3045.61	26	3	1016.21	46.56	138000000000	1960000000	179000000000	35	60	144	I	cytosol	AAR11385.1:XP_019722090.1	138000000000	1960000000	179000000000	1.5252	0.0123659	2.55787	1.36515
LVVYPQTKTYFAHWKDLSPGSEPVRKH	hemoglobin alpha chain [Hippocampus comes]	L	L	H	G	43.19	3182.67	27	-17	637.539	43.97	71300000000	756000000	60400000000	35	61	144	I	cytosol	AAR11385.1:XP_019722090.1	71300000000	756000000	60400000000	2.33174	0.0114806	1.67647	1.3399
LYGGGDLTKFPDFKFQDPKFDGVAK	PREDICTED: ATP synthase-coupling factor 6 mitochondrial [Hippocampus comes]	R	L	K		62.69	2789.41	25	-6	930.809	61.89	1350000000	86000000	42800000000	83	107	107	C-T	mitochondria	XP_019733967.1	1350000000	86000000	42800000000	0.0629576	0.00389581	59.61	19.8923
LYVIHKVPQIR	PREDICTED: U2 small nuclear ribonucleoprotein A'-like [Hippocampus comes]	R	L	R	V	39.87	1364.83	11	10	683.423	27.9	126000000	488000000	665000000	133	143	274	I	Nucleus	XP_019748806.1	126000000	488000000	665000000	0.21856	1.23388	2.16612	1.20619
LYVYPQTK	PREDICTED: hemoglobin subunit alpha-1-like [Hippocampus comes]	L	L	K	T	26.66	1010.54	8	-9	506.279	24.42	64200000000	352000000	14000000000	34	41	143	I	cytosol	XP_019722062.1	64200000000	352000000	14000000000	8.94649	0.00900256	0.433759	3.12975
LYVYPQTKTYFS	PREDICTED: hemoglobin subunit alpha-1-like [Hippocampus comes]	L	L	S	H	39.1	1508.76	12	3	755.385	48.74	2230000000	2600000	2490000000	34	45	143	I	cytosol	XP_019722062.1	2230000000	2600000	2490000000	1.7893	0.00110169	2.23058	1.34033
M(+42.01)DAIKK	PREDICTED: tropomyosin alpha-1 chain-like isoform X7 [Hippocampus comes]		M	K	K	21.07	746.4	6	-17	374.207	19.47	2390000000	881000000	2130000000	1	6	284	N-T	cytosol	XP_019731514.1:XP_019731510.1:XP_019731512.1:XP_019746888.1:XP_019746860.1:XP_019731513.1:XP_019731509.1:XP_019746879.1:XP_019731508.1:XP_019731511.1:XP_019746870.1	2390000000	881000000	2130000000	1.58751	0.389823	1.30235	1.09323
M(+42.01)DAIKKK	PREDICTED: tropomyosin alpha-1 chain-like isoform X7 [Hippocampus comes]		M	K	M	30.31	874.495	7	-7	438.254	16.01	660000000	78000000	390000000	1	7	284	N-T	cytosol	XP_019731514.1:XP_019731510.1:XP_019731512.1:XP_019746888.1:XP_019746860.1:XP_019731513.1:XP_019731509.1:XP_019746879.1:XP_019731508.1:XP_019731511.1:XP_019746870.1	660000000	78000000	390000000	2.82051	0.148571	1.05691	1.342
M(+42.01)DASRVQPIK	PREDICTED: 40S ribosomal protein S28 [Hippocampus comes]		M	K	R	42.97	1185.62	10	-6	593.816	28.98	7350000000	1140000000	4140000000	1	10	69	N-T	cytosol	XP_019751889.1	7350000000	1140000000	4140000000	2.78409	0.198433	0.975265	1.31926
M(+42.01)DASRVQPIKIA	PREDICTED: 40S ribosomal protein S28 [Hippocampus comes]		M	A	R	35.52	1369.74	12	-16	685.875	46.77	8480000000	433000000	3060000000	1	12	69	N-T	cytosol	XP_019751889.1	8480000000	433000000	3060000000	4.85543	0.0750433	0.686637	1.87237
M(+42.01)DASRVQPIKIAR	PREDICTED: 40S ribosomal protein S28 [Hippocampus comes]		M	R	V	48.1	1525.84	13	-6	509.62	36.82	9100000000	1740000000	63300000000	1	13	69	N-T	cytosol	XP_019751889.1	9100000000	1740000000	63300000000	0.279828	0.0480663	11.679	4.00229
M(+42.01)DASRVQPIKIARVT	PREDICTED: 40S ribosomal protein S28 [Hippocampus comes]		M	T	R	47.14	1725.96	15	-14	576.325	43.72	3460000000	1410000000	1620000000	1	15	69	N-T	cytosol	XP_019751889.1	3460000000	1410000000	1620000000	2.28383	0.555118	0.665298	1.16808
M(+42.01)DKENLIQK	PREDICTED: 14-3-3 protein theta [Hippocampus comes]		M	K	A	41.08	1159.59	9	-14	580.802	28.57	3970000000	237000000	752000000	1	9	250	N-T	cytosol	XP_019742746.1	3970000000	237000000	752000000	8.02831	0.100381	0.357499	2.82873
M(+42.01)DKENLIQKAK	PREDICTED: 14-3-3 protein theta [Hippocampus comes]		M	K	L	42.71	1358.72	11	-7	680.368	25.5	996000000	45500000	862000000	1	11	250	N-T	cytosol	XP_019742746.1	996000000	45500000	862000000	2.19504	0.0489774	1.6553	1.29977
M(+42.01)DNRNTEEKPVQR	PREDICTED: LIM domain-containing protein 2 [Hippocampus comes]		M	R	S	45.24	1657.78	13	-2	829.899	15.69	4630000000	240000000	3350000000	1	13	113	N-T	cytosol e Nucleus	XP_019751840.1	4630000000	240000000	3350000000	2.57939	0.0601504	1.37577	1.33844
M(+42.01)EAIKK	PREDICTED: tropomyosin beta chain isoform X2 [Hippocampus comes]		M	K	K	23.52	760.415	6	-16	381.214	19.24	10900000000	620000000	5840000000	1	6	284	N-T	cytosol	XP_019749888.1:XP_019749879.1:XP_019752216.1:XP_019752217.1	10900000000	620000000	5840000000	3.37461	0.0740741	1.01389	1.48753
M(+42.01)EAIKKK	PREDICTED: tropomyosin beta chain isoform X2 [Hippocampus comes]		M	K	M	30.92	888.51	7	-3	445.262	15.85	14100000000	7840000000	6420000000	1	7	284	N-T	cytosol	XP_019749888.1:XP_019749879.1:XP_019752216.1:XP_019752217.1	14100000000	7840000000	6420000000	1.97756	0.764133	0.585232	1.10897
M(+42.01)EKNIGSLQEQALKR	PREDICTED: coiled-coil domain-containing protein 12 [Hippocampus comes]		M	R	K	48	1785.94	15	-9	596.32	41.93	2660000000	8900000	1470000000	1	15	164	N-T	Nucleus	XP_019729212.1	2660000000	8900000	1470000000	3.59727	0.00430993	1.10158	1.56772
M(+42.01)ETSTQRR	PREDICTED: lamin [Hippocampus comes]		M	R	S	31.66	1049.49	8	-6	525.753	13.49	9970000000	917000000	6670000000	1	8	643	N-T	cytosol	XP_019734160.1:XP_019734159.1	9970000000	917000000	6670000000	2.62818	0.110216	1.22531	1.32124
M(+42.01)ETVKK	PREDICTED: tropomyosin alpha-4 chain-like isoform X1 [Hippocampus comes]		M	K	I	22.31	776.41	6	-11	389.212	14.76	1810000000	329000000	1470000000	1	6	242	N-T	cytosol	XP_019712370.1:XP_019712371.1	1810000000	329000000	1470000000	2.01223	0.20061	1.37447	1.19577
M(+42.01)LNDSEFATLR	PREDICTED: transmembrane protein 128 isoform X1 [Hippocampus comes]	M	M	R	N	36.49	1337.63	11	18	669.823	69.59	238000000	7540000	138000000	2	12	166	N-T	membrane	XP_019736594.1:XP_019736595.1	238000000	7540000	138000000	3.27058	0.0401064	1.12405	1.47825
M(+42.01)LTKKSYSIAG	PREDICTED: keratin, type II cytoskeletal 8-like isoform X4 [Hippocampus comes]		M	G	S	28.02	1239.65	11	-5	620.834	37.79	967000000	245000000	815000000	1	11	501	N-T	cytosol	XP_019736433.1	967000000	245000000	815000000	1.82453	0.274972	1.34488	1.14813
M(+42.01)LTKKSYSIAGSSGSSRRS	PREDICTED: keratin, type II cytoskeletal 8-like isoform X4 [Hippocampus comes]		M	S	F	46.07	2044.04	19	-5	512.016	23.41	1500000000	596000000	16800000000	1	19	501	N-T	cytosol	XP_019736433.1	1500000000	596000000	16800000000	0.172453	0.0651366	16.0305	5.42271
M(+42.01)NNVSPEVALHR	PREDICTED: BRCA1-A complex subunit BRE isoform X1 [Hippocampus comes]		M	R	I	22.42	1407.69	12	-18	704.852	42.71	901000000	56100000	577000000	1	12	386	N-T	Nucleus	XP_019739662.1:XP_019739658.1:XP_019739650.1	901000000	56100000	577000000	2.84631	0.0759134	1.20573	1.37598
M(+42.01)NQEKLAK	PREDICTED: transcription factor BTF3 homolog 4-like isoform X2 [Hippocampus comes]		M	K	L	33.17	1002.52	8	-19	502.265	18.34	1570000000	585000000	762000000	1	8	158	N-T	not information	XP_019712475.1:XP_019712474.1:XP_019752830.1:XP_019752831.1	1570000000	585000000	762000000	2.33111	0.501715	0.707193	1.18
M(+42.01)NQEKLAKLQ	PREDICTED: transcription factor BTF3 homolog 4-like isoform X2 [Hippocampus comes]		M	Q	A	42.81	1243.66	10	-16	622.836	31.72	12900000000	5170000000	1960000000	1	10	158	N-T	not information	XP_019712475.1:XP_019712474.1:XP_019752830.1:XP_019752831.1	12900000000	5170000000	1960000000	3.61851	0.695828	0.216934	1.51043
M(+42.01)NQEKLAKLQAQVR	PREDICTED: transcription factor BTF3 homolog 4-like isoform X2 [Hippocampus comes]		M	R	I	50.34	1697.92	14	-15	849.968	37.73	46600000000	13400000000	54700000000	1	14	158	N-T	not information	XP_019712475.1:XP_019712474.1:XP_019752830.1:XP_019752831.1	46600000000	13400000000	54700000000	1.36858	0.264561	1.82333	1.15216
M(+42.01)QTSQQTTYSLR	PREDICTED: keratin type I cytoskeletal 18-like [Hippocampus comes]		M	R	T	43.59	1484.69	12	-22	743.352	39.72	3280000000	198000000	1640000000	1	12	422	N-T	cytosol	XP_019718698.1:XP_019714885.1	3280000000	198000000	1640000000	3.5691	0.0804878	0.943071	1.53089
M(+42.01)YGQDSYRPVPR	PREDICTED: syntaxin-12 isoform X2 [Hippocampus comes]		M	R	D	41.18	1509.7	12	-2	755.859	34.97	100000000	302000000	6160000000	1	12	266	N-T	membrane	XP_019744491.1:XP_019744487.1:XP_019744489.1:XP_019744486.1:XP_019744488.1	100000000	302000000	6160000000	0.0309502	0.0964856	30.6468	10.2581
MDVGTTGDDYSSDVVAR	PREDICTED: lysozyme g-like [Hippocampus comes]	R	M	R	A	51.71	1786.77	17	-3	894.391	37.72	2360000000	46100000	661000000	158	174	184	C-T	not information	XP_019717603.1:XP_019717602.1	2360000000	46100000	661000000	6.67515	0.0305197	0.549437	2.41837
MFKLNPYAK	PREDICTED: 60S ribosomal protein L4 [Hippocampus comes]	I	M	K	T	42.17	1110.59	9	-11	556.302	30.18	231000000	336000000	2470000000	325	333	369	I	cytosol	XP_019731497.1	231000000	336000000	2470000000	0.164647	0.248797	8.71252	3.04199
MGESDDSILR	PREDICTED: 40S ribosomal protein S21 isoform X1 [Hippocampus comes]	R	M	R	L	35.71	1121.5	10	-9	561.758	27.12	1520000000	72500000	503000000	62	71	83	I	cytosol	XP_019743316.1	1520000000	72500000	503000000	5.28236	0.0716757	0.631711	1.99525
MGESDDSILRLAKNDSVVAKNI	PREDICTED: 40S ribosomal protein S21 isoform X1 [Hippocampus comes]	R	M	I		60.37	2374.22	22	-17	792.411	54.14	8080000000	602000000	6830000000	62	83	83	C-T	cytosol	XP_019743316.1	8080000000	602000000	6830000000	2.17438	0.0807512	1.57337	1.27617
MIPLSEPPSYK	PREDICTED: transketolase-like isoform X1 [Hippocampus comes]	R	M	K	S	26.08	1260.64	11	-10	631.328	38.3	27100000000	744000000	38100000000	299	309	621	I	cytosol e Nucleus	XP_019746768.1	27100000000	744000000	38100000000	1.39532	0.0228221	2.73668	1.38494
MIPLSEPPSYKSGEKVATRR	PREDICTED: transketolase-like isoform X1 [Hippocampus comes]	R	M	R	A	37.47	2245.19	20	-12	450.045	26.43	1720000000	79000000	2680000000	299	318	621	I	cytosol e Nucleus	XP_019746768.1	1720000000	79000000	2680000000	1.24683	0.0359091	2.97943	1.42072
MKASGTLR	PREDICTED: 60S ribosomal protein L18a [Hippocampus comes]		M	R	E	22.97	862.47	8	-21	432.241	11.91	4640000000	186000000	3880000000	1	8	176	N-T	cytosol	XP_019753091.1	4640000000	186000000	3880000000	2.28234	0.043662	1.60796	1.31132
MKASGTLREYKVIGR	PREDICTED: 60S ribosomal protein L18a [Hippocampus comes]		M	R	L	32.6	1707.95	15	-6	570.322	22.22	1090000000	3890000000	150000000	1	15	176	N-T	cytosol	XP_019753091.1	1090000000	3890000000	150000000	0.539604	6.27419	0.060241	2.29135
MKEAKEKRQEQIAKR	PREDICTED: 40S ribosomal protein S6 [Hippocampus comes]	R	M	R	R	46.46	1872.04	15	-23	625.018	9.6	3210000000	1420000000	6130000000	217	231	249	I	cytosol	XP_019732261.1	3210000000	1420000000	6130000000	0.850331	0.304069	2.64795	1.26745
MKEAKEKRQEQIAKRR	PREDICTED: 40S ribosomal protein S6 [Hippocampus comes]	R	M	R	R	47.84	2028.14	16	-23	677.052	9.52	2750000000	5850000000	6940000000	217	232	249	I	cytosol	XP_019732261.1	2750000000	5850000000	6940000000	0.430023	1.20743	1.61395	1.0838
MKIEEVKSTTKTQR	PREDICTED: ruvB-like 1 [Hippocampus comes]		M	R	I	40.93	1677.91	14	-15	560.309	15.08	694000000	666000000	812000000	1	14	456	N-T	cytosol e Nucleus	XP_019736061.1	694000000	666000000	812000000	0.939107	0.884462	1.19412	1.0059
MNTNPSRGPYHFR	PREDICTED: 60S ribosomal protein L13a [Hippocampus comes]	R	M	R	A	40.79	1575.74	13	-1	788.875	20.38	24500000000	779000000	15100000000	64	76	205	I	cytosol	XP_019741849.1	24500000000	779000000	15100000000	3.08584	0.0393434	1.19467	1.43995
MVIPNQPPLTATKK	PREDICTED: lipoma-preferred partner homolog [Hippocampus comes]	R	M	K	S	35.57	1536.87	14	-7	513.297	30.89	2420000000	108000000	3170000000	159	172	552	I	cytosol e Nucleus	XP_019752761.1:XP_019752759.1:XP_019752762.1:XP_019752757.1:XP_019752760.1:XP_019752758.1:XP_019752763.1	2420000000	108000000	3170000000	1.47651	0.0386404	2.50791	1.34102
MVVPAALKIVR	PREDICTED: 60S ribosomal protein L13a [Hippocampus comes]	R	M	R	L	37.61	1195.75	11	-5	399.589	43.7	20700000000	4790000000	33400000000	120	130	205	I	cytosol	XP_019741849.1	20700000000	4790000000	33400000000	1.08405	0.177079	2.62064	1.29392
NAGTEQDLGIQYK	PREDICTED: catenin alpha-1 [Hippocampus comes]	R	N	K	A	46.25	1435.69	13	-19	718.853	28.97	2360000000	244000000	1690000000	166	178	907	I	cytosol	XP_019725473.1:XP_019725475.1:XP_019725474.1	2360000000	244000000	1690000000	2.44054	0.120494	1.298	1.28634
NALFEAINRGADITR	PREDICTED: adenylyl cyclase-associated protein 1 isoform X2 [Hippocampus comes]	R	N	R	G	39.33	1659.87	15	-14	830.941	51.76	519000000	77800000	2210000000	255	269	474	I	membrane	XP_019738789.1:XP_019738790.1:XP_019738788.1	519000000	77800000	2210000000	0.453711	0.0570172	7.40617	2.63896
NEAELTGTTAKWEIVPV	PREDICTED: desmocollin-2-like [Hippocampus comes]	R	N	V	D	36.71	1856.95	17	6	929.484	64.97	176000000	5230000	191000000	419	435	867	I	membrane	XP_019734708.1	176000000	5230000	191000000	1.79381	0.0285014	2.10782	1.31004
NELSGALTGLTRVR	PREDICTED: uncharacterized protein LOC109509247 [Hippocampus comes]	R	N	R	R	25.43	1485.83	14	66	743.925	47.63	5990000000	32000000	12800000000	25	38	222	I	not information	XP_019714688.1	5990000000	32000000	12800000000	0.933603	0.00340607	4.25108	1.72936
NFGIGQDIQPKR	PREDICTED: 60S ribosomal protein L7a [Hippocampus comes]	K	N	R	D	42.66	1371.73	12	-5	686.87	27.9	2390000000	1360000000	1240000000	63	74	291	I	cytosol	XP_019727681.1	2390000000	1360000000	1240000000	1.83846	0.749311	0.661333	1.08304
NFGIGQDIQPKRDLTR	PREDICTED: 60S ribosomal protein L7a [Hippocampus comes]	K	N	R	F	49.63	1856.99	16	-9	929.499	31.62	390000000	1510000000	22600000000	63	78	291	I	cytosol	XP_019727681.1	390000000	1510000000	22600000000	0.0323517	0.131361	23.7895	7.9844
NFGIGQDIQPKRDLTRFV	PREDICTED: 60S ribosomal protein L7a [Hippocampus comes]	K	N	V	K	33.42	2103.12	18	-14	702.047	51.78	10100000000	582000000	10400000000	63	80	291	I	cytosol	XP_019727681.1	10100000000	582000000	10400000000	1.83937	0.0567805	1.9472	1.28112
NFGIGQDIQPKRDLTRFVKWPR	PREDICTED: 60S ribosomal protein L7a [Hippocampus comes]	K	N	R	Y	39.06	2670.45	22	0	535.097	52.64	869000000	11000000	6870000000	63	84	291	I	cytosol	XP_019727681.1	869000000	11000000	6870000000	0.25258	0.00284274	15.6136	5.28969
NFLGEKYIR	PREDICTED: 60S ribosomal protein L9 [Hippocampus comes]	R	N	R	R	29.72	1138.61	9	-19	380.544	31.59	1750000000	378000000	4770000000	116	124	192	I	cytosol	XP_019732216.1	1750000000	378000000	4770000000	0.679876	0.115951	4.48308	1.75964
NFLSGRDLQGKLQLR	PREDICTED: NADH dehydrogenase [ubiquinone] 1 alpha subcomplex subunit 7 [Hippocampus comes]	R	N	R	Y	42.96	1743.97	15	-17	582.331	43.34	902000000	45600000	320000000	13	27	108	I	mitochondria	XP_019730890.1	902000000	45600000	320000000	4.93435	0.0746318	0.67539	1.89479
NFVLPLVR	PREDICTED: eosinophil peroxidase [Hippocampus comes]	N	N	R	Q	28.39	956.581	8	-2	479.298	56.06	414000000	107000000	229000000	191	198	781	I	cytosol	XP_019738496.1:XP_019738495.1	414000000	107000000	229000000	2.46429	0.332815	0.879079	1.22539
NGFREGTTPKPR	PREDICTED: 60S ribosomal protein L37 [Hippocampus comes]	R	N	R	R	47.81	1358.71	12	-12	453.909	13.67	8090000000	2200000000	6190000000	76	87	97	C-T	cytosol	XP_019733228.1	8090000000	2200000000	6190000000	1.92849	0.308123	1.20311	1.14657
NGYGFINR	PREDICTED: nuclease-sensitive element-binding protein 1 isoform X2 [Hippocampus comes]	R	N	R	N	37.28	939.456	8	-10	470.735	27.51	489000000	129000000	28000000	51	58	303	I	cytosol, Nucleus e extracellular	XP_019723642.1:XP_019723641.1:XP_019723640.1	489000000	129000000	28000000	6.2293	0.499033	0.0906149	2.27298
NGYGFINRNDTKEDVFVHQTAIKKNNPR	PREDICTED: nuclease-sensitive element-binding protein 1 isoform X2 [Hippocampus comes]	R	N	R	K	48.46	3274.66	28	6	1092.56	28.59	270000000	236000000	429000000	51	78	303	I	cytosol, Nucleus e extracellular	XP_019723642.1:XP_019723641.1:XP_019723640.1	270000000	236000000	429000000	0.81203	0.67525	1.69565	1.06098
NIDYSKLKKQGPDF	PREDICTED: cytochrome c oxidase subunit NDUFA4-like [Hippocampus comes]	V	N	F		42.26	1651.86	14	-18	551.625	31.42	281000000	636000000	2830000000	69	82	82	C-T	membrane	XP_019753135.1	281000000	636000000	2830000000	0.162147	0.408872	6.1723	2.24777
NIKHSGSVTFDDIVGVAR	PREDICTED: 60S ribosomal protein L12 isoform X2 [Hippocampus comes]	K	N	R	I	55.54	1914	18	-15	958.004	42.49	5480000000	58600000	5530000000	83	100	151	I	cytosol	XP_019723138.1:XP_019723137.1	5480000000	58600000	5530000000	1.96114	0.0106449	1.99689	1.32289
NIPGITLQNVNKL	PREDICTED: 60S ribosomal protein L4 [Hippocampus comes]	R	N	L	N	24.08	1422.82	13	-24	712.415	55.56	1040000000	24700000	241000000	223	235	369	I	cytosol	XP_019731497.1	1040000000	24700000	241000000	7.82838	0.0385636	0.45271	2.77322
NIPGITLQNVNKLNLLR	PREDICTED: 60S ribosomal protein L4 [Hippocampus comes]	R	N	R	L	49.24	1919.13	17	8	960.574	65.38	5450000000	78500000	12100000000	223	239	369	I	cytosol	XP_019731497.1	5450000000	78500000	12100000000	0.89502	0.00894587	4.37732	1.76043
NIQLVTSQIDTQRRPM	PREDICTED: THO complex subunit 4 [Hippocampus comes]	M	N	M	Q	49.39	1899	16	-3	950.507	41.4	23900000000	218000000	12600000000	183	198	266	I	cytosol e Nucleus	XP_019723849.1	23900000000	218000000	12600000000	3.72913	0.0119452	1.04486	1.59531
NKEEASEYAKLLAKR	PREDICTED: 40S ribosomal protein S6 [Hippocampus comes]	K	N	R	M	54.5	1748.94	15	-4	875.478	25.92	1810000000	253000000	3270000000	202	216	249	I	cytosol	XP_019732261.1	1810000000	253000000	3270000000	1.02753	0.0996063	3.17014	1.43243
NKIAGYVTHLMKR	PREDICTED: 40S ribosomal protein S17 [Hippocampus comes]	R	N	R	I	43.11	1529.85	13	-12	383.469	29.32	9820000000	157000000	11100000000	48	60	134	I	cytosol	XP_019729503.1	9820000000	157000000	11100000000	1.74469	0.0150096	2.22512	1.32827
NKLKYLAFLR	PREDICTED: 60S ribosomal protein L13a [Hippocampus comes]	R	N	R	K	32.78	1264.77	10	-7	422.596	39.96	553000000	101000000	110000000	52	61	205	I	cytosol	XP_019741849.1	553000000	101000000	110000000	5.24171	0.304676	0.336391	1.96092
NLAAYLKLR	PREDICTED: myosin-9-like isoform X2 [Hippocampus comes]	R	N	R	N	33.84	1060.64	9	1	354.554	44.07	767000000	231000000	2570000000	812	820	1954	I	cytosol	XP_019717409.1:XP_019717408.1	767000000	231000000	2570000000	0.547662	0.138448	5.1503	1.94547
NLDTTGVKSVLLAR	PREDICTED: SAFB-like transcription modulator isoform X2 [Hippocampus comes]	R	N	R	L	42.83	1485.85	14	-13	496.291	43.38	469000000	225000000	612000000	29	42	1038	I	not information	XP_019742261.1:XP_019742260.1	469000000	225000000	612000000	1.12067	0.416281	1.76369	1.10021
NLGKTLVTR	PREDICTED: 40S ribosomal protein S3a [Hippocampus comes]	N	N	R	T	33.08	1000.6	9	-11	501.308	18.47	3820000000	3040000000	11700000000	43	51	266	I	cytosol	XP_019717448.1	3820000000	3040000000	11700000000	0.518318	0.391753	3.41108	1.44038
NLGRHLGPDGLAKIFR	PREDICTED: uncharacterized protein LOC109527644 isoform X5 [Hippocampus comes]	R	N	R	C	47.02	1763	16	-4	441.756	40.19	507000000	69000000	2270000000	234	249	419	I	not information	XP_019745228.1:XP_019745227.1:XP_019745226.1:XP_019745224.1:XP_019745223.1	507000000	69000000	2270000000	0.433519	0.0496939	7.88194	2.78839
NLVHIITHGEEKDQE	PREDICTED: myosin regulatory light chain 2 ventricular/cardiac muscle isoform [Hippocampus comes]	K	N	E		53.21	1760.87	15	4	881.442	26.07	678000000	378000000	1390000000	155	169	169	C-T	cytosol	XP_019736004.1	678000000	378000000	1390000000	0.766968	0.365571	2.63258	1.25504
NLWKGAKAAFR	PREDICTED: moronecidin-like [Hippocampus comes]	R	N	R	A	43.06	1260.71	11	-7	631.361	24.23	22500000000	936000000	138000000000	59	69	111	I	extracellular	XP_019738228.1	22500000000	936000000	138000000000	0.32389	0.0116636	11.7768	4.03744
NQDLSTFTEVARVPK	PREDICTED: plakophilin-3 isoform X2 [Hippocampus comes]	R	N	K	G	48.79	1703.88	15	-19	852.948	45.11	661000000	11500000	1610000000	601	615	818	I	Nucleus e membrane	XP_019712539.1:XP_019712538.1	661000000	11500000	1610000000	0.815294	0.0101277	4.7881	1.87118
NRAKELDPVQK	PREDICTED: ATP synthase-coupling factor 6 mitochondrial [Hippocampus comes]	L	N	K	L	35.86	1296.71	11	-8	433.245	14.25	13300000000	22900000000	23600000000	33	43	107	I	mitochondria	XP_019733967.1	13300000000	22900000000	23600000000	0.572043	1.24119	1.30387	1.03903
NRAKELDPVQKLFLDK	PREDICTED: ATP synthase-coupling factor 6 mitochondrial [Hippocampus comes]	L	N	K	I	49.9	1913.07	16	-12	638.698	39.46	668000000	54000000	1260000000	33	48	107	I	mitochondria	XP_019733967.1	668000000	54000000	1260000000	1.01674	0.0560166	3.4903	1.52102
NRKVIVER	PREDICTED: 60S ribosomal protein L32 [Hippocampus comes]	K	N	R	A	31.2	1012.61	8	-19	507.313	12.01	1660000000	266000000	1510000000	107	114	135	I	cytosol	XP_019744001.1	1660000000	266000000	1510000000	1.86937	0.167823	1.56802	1.20174
NRSTESLQANVQR	PREDICTED: 60S ribosomal protein L13 [Hippocampus comes]	R	N	R	L	49.07	1501.76	13	-18	751.886	16.86	7710000000	18300000000	9920000000	104	116	211	I	cytosol	XP_019742570.1	7710000000	18300000000	9920000000	0.546421	2.07601	0.762784	1.1284
NSSALQNVALR	PREDICTED: rho guanine nucleotide exchange factor 2-like [Hippocampus comes]	R	N	R	A	33.55	1171.63	11	5	586.823	27.89	188000000	643000000	92400000	100	110	904	I	cytosol e membrane	XP_019719202.1:XP_019719201.1	188000000	643000000	92400000	0.511286	4.58631	0.222383	1.77332
NTNPNFVR	PREDICTED: myosin-9-like isoform X2 [Hippocampus comes]	R	N	R	C	30.33	960.478	8	-9	481.246	17.62	1100000000	1590000000	11300000000	659	666	1955	I	cytosol	XP_019713962.1:XP_019713961.1:XP_019717409.1:XP_019717408.1	1100000000	1590000000	11300000000	0.170675	0.256452	8.40149	2.94287
NTQTLGPSSVSTPSAPVTGYKR	PREDICTED: lipoma-preferred partner homolog [Hippocampus comes]	R	N	R	M	52.46	2247.15	22	-5	750.057	34.22	10700000000	981000000	1350000000	137	158	552	I	cytosol e Nucleus	XP_019752761.1:XP_019752759.1:XP_019752762.1:XP_019752757.1:XP_019752760.1:XP_019752758.1:XP_019752763.1	10700000000	981000000	1350000000	9.18061	0.162822	0.231145	3.19153
NTTGTGRLR	PREDICTED: 60S ribosomal protein L37 [Hippocampus comes]	R	N	R	H	19.21	974.526	9	-16	325.849	10.82	6950000000	10900000000	476000000	57	65	97	I	cytosol	XP_019733228.1	6950000000	10900000000	476000000	1.22187	2.93563	0.0533333	1.40361
NVKGPVREGDVLTLLESEREARRLR	PREDICTED: 40S ribosomal protein S28 [Hippocampus comes]	R	N	R		31.5	2891.61	25	-1	579.328	45.21	6320000000	673000000	60000000	45	69	69	C-T	cytosol	XP_019751889.1	6320000000	673000000	60000000	17.2442	0.210972	0.01716	5.82411
NVNKLNLLR	PREDICTED: 60S ribosomal protein L4 [Hippocampus comes]	Q	N	R	L	34.59	1082.66	9	-4	542.335	25.31	4960000000	36300000	664000000	231	239	369	I	cytosol	XP_019731497.1	4960000000	36300000	664000000	14.1654	0.012909	0.265797	4.81469
NVPYRIR	PREDICTED: 60S ribosomal protein L31 [Hippocampus comes]	R	N	R	V	23.66	916.524	7	-12	459.269	18.4	9010000000	43000000	13100000000	78	84	124	I	cytosol	XP_019734035.1:XP_019734036.1	9010000000	43000000	13100000000	1.37107	0.00388964	2.89407	1.42301
NVQIKVPHPLYER	PREDICTED: granzyme A-like isoform X1 [Hippocampus comes]	R	N	R	K	35.73	1591.88	13	-5	531.635	31.62	645000000	357000000	1150000000	88	100	256	I	cytosol	XP_019744819.1:XP_019744838.1:XP_019744829.1:XP_019744852.1:XP_019744865.1	645000000	357000000	1150000000	0.856005	0.397772	2.29541	1.18306
NYDPQKDKRFSGTVR	PREDICTED: 60S ribosomal protein L10a [Hippocampus comes]	K	N	R	L	40.6	1809.91	15	-6	453.485	18.25	650000000	411000000	5050000000	39	53	216	I	cytosol	XP_019733989.1	650000000	411000000	5050000000	0.238052	0.144211	9.51932	3.30053
NYILDQTNVYGSARRR	PREDICTED: heterogeneous nuclear ribonucleoprotein U-like protein 1 [Hippocampus comes]	R	N	R	K	36.77	1924.99	16	-15	482.253	30.56	3420000000	177000000	5570000000	542	557	863	I	Nucleus	XP_019716777.1:XP_019716778.1	3420000000	177000000	5570000000	1.19019	0.0393771	3.09703	1.4422
NYKVGDNADAQIKLALKR	PREDICTED: histone H1.0-B [Hippocampus comes]	K	N	R	L	52.22	2016.11	18	-8	505.035	31.61	2080000000	3320000000	2410000000	55	72	199	I	Nucleus	XP_019749365.1	2080000000	3320000000	2410000000	0.726003	1.47884	0.892593	1.03248
NYRKDLR	60S ribosomal protein L28 [Hippocampus comes]	N	N	R	M	25.61	963.525	7	-17	322.182	11.7	1950000000	41000000	1530000000	101	107	137	I	cytosol	AAR11386.1:XP_019733181.1:XP_019733182.1	1950000000	41000000	1530000000	2.4825	0.0235632	1.53692	1.34766
PAKGPLQSVQVFGR	PREDICTED: 40S ribosomal protein S16 isoform X1 [Hippocampus comes]	M	P	R	K	44.92	1482.83	14	-12	495.284	38.19	13200000000	8870000000	28300000000	2	15	146	N-T	cytosol	XP_019749268.1	13200000000	8870000000	28300000000	0.71025	0.42747	2.56457	1.2341
PAYFQRPENALKR	PREDICTED: LOW QUALITY PROTEIN: eukaryotic translation initiation factor 3 subunit A [Hippocampus comes]	M	P	R	A	44.85	1588.85	13	-13	398.219	24.61	1510000000	499000000	3690000000	2	14	1255	N-T	not information	XP_019737541.1	1510000000	499000000	3690000000	0.720936	0.191923	3.67347	1.52878
PEPAKSAPKKGSKKAVTK	PREDICTED: neurofilament heavy polypeptide-like [Hippocampus comes]	M	P	K	A	31.53	1851.09	18	-14	463.78	8.65	1180000000	33200000	447000000	125	142	658	I	cytosol	XP_019738120.1:XP_019738176.1:XP_019719527.1	1180000000	33200000	447000000	4.91462	0.0408113	0.736894	1.89744
PEPAVKASKKGSKKAVAK	PREDICTED: histone H2B 1/2-like [Hippocampus comes]	M	P	K	S	53.09	1823.1	18	-30	912.554	8.94	12900000000	35000000	13800000000	2	19	123	N-T	Nucleus	XP_019722427.1	12900000000	35000000	13800000000	1.86484	0.00262172	2.13375	1.33373
PEPAVKV	PREDICTED: histone H2B 1/2-like [Hippocampus comes]	M	P	V	S	25.63	738.428	7	0	370.221	19.01	20700000000	2610000000	22400000000	2	8	123	N-T	Nucleus	XP_019724469.1	20700000000	2610000000	22400000000	1.65534	0.121114	1.92192	1.23279
PEPAVKVS	PREDICTED: histone H2B 1/2-like [Hippocampus comes]	M	P	S	K	32.85	825.46	8	3	413.737	16.11	21900000000	360000000	12600000000	2	9	123	N-T	Nucleus	XP_019724469.1	21900000000	360000000	12600000000	3.37963	0.0208696	1.13208	1.51086
PEPAVKVSK	PREDICTED: histone H2B 1/2-like [Hippocampus comes]	M	P	K	K	40.17	953.555	9	-7	477.784	13.38	14900000000	8930000000	40900000000	2	10	123	N-T	Nucleus	XP_019724469.1	14900000000	8930000000	40900000000	0.598033	0.320072	3.43265	1.45025
PEPAVKVSKK	PREDICTED: histone H2B 1/2-like [Hippocampus comes]	M	P	K	G	44.25	1081.65	10	-16	541.831	11.35	11500000000	170000000	12800000000	2	11	123	N-T	Nucleus	XP_019724469.1	11500000000	170000000	12800000000	1.77332	0.0139918	2.19366	1.32699
PEPAVKVSKKGSKKAVAK	PREDICTED: histone H2B 1/2-like [Hippocampus comes]	M	P	K	S	57.96	1851.13	18	-23	926.57	10.77	33500000000	3850000000	28600000000	2	19	123	N-T	Nucleus	XP_019724469.1	33500000000	3850000000	28600000000	2.06471	0.123994	1.53146	1.24006
PEPQKPAAK	PREDICTED: histone H2B 1/2-like partial [Hippocampus comes]	M	P	K	K	28.85	964.534	9	-19	483.273	9.57	3580000000	132000000	1380000000	2	10	91	N-T	Nucleus	XP_019714831.1	3580000000	132000000	1380000000	4.73545	0.0532258	0.743534	1.84407
PEPQKPAAKKGSKKAVTK	PREDICTED: histone H2B 1/2-like partial [Hippocampus comes]	M	P	K	S	45.57	1892.12	18	-27	631.712	8.7	10900000000	621000000	1600000000	2	19	91	N-T	Nucleus	XP_019714831.1	10900000000	621000000	1600000000	9.8154	0.09936	0.277754	3.3975
PFVDLQSR	PREDICTED: NADH dehydrogenase [ubiquinone] iron-sulfur protein 5 [Hippocampus comes]	M	P	R	L	28.69	960.503	8	-17	481.258	31.09	2990000000	197000000	4310000000	2	9	107	N-T	mitochondria	XP_019726335.1:XP_019726336.1	2990000000	197000000	4310000000	1.32682	0.0539726	2.70474	1.36185
PGELAKHAVSEGTKAVTKYTSSK	PREDICTED: histone H2B 1/2-like [Hippocampus comes]	L	P	K		58.32	2388.26	23	22	797.097	58.94	78000000	506000000	6860000000	101	123	123	C-T	Nucleus	XP_019724469.1:XP_019722427.1:XP_019738176.1:XP_019719662.1:XP_019735196.1:XP_019719527.1	78000000	506000000	6860000000	0.0211784	0.145863	23.4932	7.88673
PGPAVSATSVGASSRSPSKTVAPR	PREDICTED: protein transport protein Sec61 subunit beta [Hippocampus comes]	M	P	R	T	57.63	2266.2	24	-17	567.557	21.85	962000000	20400000000	3750000000	2	25	97	N-T	cytosol	XP_019724819.1	962000000	20400000000	3750000000	0.0796687	8.65874	0.351091	3.02983
PGQMQEGFGIAVTNR	PREDICTED: plasminogen activator inhibitor 1 RNA-binding protein-like isoform X2 [Hippocampus comes]	M	P	R	Y	57.13	1603.78	15	-9	802.895	42.67	6780000000	183000000	4110000000	2	16	408	N-T	cytosol e Nucleus	XP_019752285.1:XP_019752284.1	6780000000	183000000	4110000000	3.15863	0.0336088	1.18053	1.45759
PGRLWSKAIFTGYKR	PREDICTED: 60S ribosomal protein L35a [Hippocampus comes]	M	P	R	G	29.73	1778.99	15	-8	356.806	30.94	918000000	724000000	140000000	2	16	110	N-T	cytosol	XP_019723466.1	918000000	724000000	140000000	2.125	1.36862	0.170524	1.22138
PKGKKAKGKKVAPAPVVAK	PREDICTED: 60S ribosomal protein L7a [Hippocampus comes]	A	P	K	K	52.76	1901.23	19	-20	634.749	10.21	1760000000	321000000	3030000000	27	45	291	I	cytosol	XP_019727681.1	1760000000	321000000	3030000000	1.05043	0.134029	2.91206	1.36551
PLAKDLLHPSPEETRR	PREDICTED: 40S ribosomal protein S27 [Hippocampus comes]	M	P	R	R	51.27	1858.01	16	-17	620.342	23.32	4880000000	365000000	4730000000	2	17	84	N-T	cytosol	XP_019723487.1	4880000000	365000000	4730000000	1.9156	0.0759625	1.80362	1.26506
PLAKDLLHPSPEETRRR	PREDICTED: 40S ribosomal protein S27 [Hippocampus comes]	M	P	R	H	47.67	2014.11	17	-12	672.375	21.98	24400000000	8110000000	17800000000	2	18	84	N-T	cytosol	XP_019723487.1	24400000000	8110000000	17800000000	1.88344	0.38436	1.09505	1.12095
PLPAALLARLA	PREDICTED: polyglutamine-binding protein 1 [Hippocampus comes]	M	P	A	K	33.54	1104.7	11	14	553.359	72.24	27000000	137000000	252000000	2	12	225	N-T	Nucleus	XP_019720765.1	27000000	137000000	252000000	0.138817	0.982079	3.07317	1.39802
PRKIEEIKDFLLT	PREDICTED: 60S ribosomal protein L38 [Hippocampus comes]	M	P	T	A	34.05	1600.92	13	-5	801.466	48.86	73000000	234000000	2000000	2	14	70	N-T	cytosol	XP_019721167.1	73000000	234000000	2000000	0.618644	6.24	0.0130293	2.29056
PRKIEEIKDFLLTAR	PREDICTED: 60S ribosomal protein L38 [Hippocampus comes]	M	P	R	R	51.47	1828.06	15	-3	610.359	47.48	16500000000	498000000	32300000000	2	16	70	N-T	cytosol	XP_019721167.1	16500000000	498000000	32300000000	1.00616	0.0204098	3.80045	1.60901
PRKIEEIKDFLLTARR	PREDICTED: 60S ribosomal protein L38 [Hippocampus comes]	M	P	R	K	51.46	1984.16	16	-15	497.046	43.17	110000000	74800000	2750000000	2	17	70	N-T	cytosol	XP_019721167.1	110000000	74800000	2750000000	0.0778816	0.0523077	29.7619	9.96403
PSMDKHLFNLKFA	PREDICTED: charged multivesicular body protein 1b [Hippocampus comes]	M	P	A	A	41.87	1546.8	13	-23	516.605	46.84	77000000	116000000	2030000000	2	14	199	N-T	cytosol	XP_019719936.1	77000000	116000000	2030000000	0.0717614	0.110109	21.0363	7.07271
PTDLPFTPSVTSVISR	PREDICTED: microtubule-associated protein 4 isoform X8 [Hippocampus comes]	L	P	R	H	46.37	1715.91	16	20	858.964	64.9	285000000	2800000	437000000	158	173	1402	I	cytosol	XP_019729327.1:XP_019729324.1:XP_019729323.1:XP_019729322.1:XP_019729320.1:XP_019729319.1	285000000	2800000	437000000	1.29604	0.00775623	3.03683	1.44688
QAAIEVVPSASALIIK	PREDICTED: 60S ribosomal protein L12 isoform X2 [Hippocampus comes]	R	Q	K	A	41.57	1608.94	16	20	805.481	63.49	92700000	60000	128000000	54	69	151	I	cytosol	XP_019723138.1:XP_019723137.1	92700000	60000	128000000	1.44776	0.000543725	2.75981	1.4027
QAGGFLGPPPQAAKFS	PREDICTED: calcium load-activated calcium channel [Hippocampus comes]	K	Q	S		48.59	1571.81	16	-14	786.911	47.42	525000000	138000000	829000000	173	188	188	C-T	cytosol	XP_019727351.1	525000000	138000000	829000000	1.08583	0.20384	2.50075	1.26348
QGRTLYGFGG	PREDICTED: neurofilament heavy polypeptide-like [Hippocampus comes]	R	Q	G	N	38.91	1054.52	10	-14	528.266	32.37	434000000000	201000000000	188000000000	94	103	658	I	cytosol	XP_019738120.1	434000000000	201000000000	188000000000	2.23136	0.646302	0.592126	1.1566
QINWTVLYR	PREDICTED: 60S ribosomal protein L24 [Hippocampus comes]	R	Q	R	R	35.86	1191.64	9	-14	596.827	55.55	5970000000	119000000	5520000000	48	56	157	I	cytosol	XP_019750007.1	5970000000	119000000	5520000000	2.1174	0.0207137	1.81311	1.31707
QINWTVLYRR	PREDICTED: 60S ribosomal protein L24 [Hippocampus comes]	R	Q	R	K	34.05	1347.74	10	-12	450.254	47.42	206000000	58900000	299000000	48	57	157	I	cytosol	XP_019750007.1	206000000	58900000	299000000	1.15116	0.233267	2.25746	1.21396
QITINDLPVGR	PREDICTED: peroxiredoxin-1-like [Hippocampus comes]	R	Q	R	S	41.35	1224.68	11	-15	613.348	46.49	10900000000	116000000	11500000000	140	150	197	I	cytosol	XP_019744883.1:XP_019734465.1	10900000000	116000000	11500000000	1.87672	0.0103571	2.08787	1.32498
QKSTELLIR	PREDICTED: neurofilament heavy polypeptide-like [Hippocampus comes]	Y	Q	R	K	32.77	1086.64	9	-9	544.327	20.62	7430000000	1440000000	2180000000	494	502	658	I	cytosol	XP_019738120.1:XP_019719183.1:XP_019742648.1:XP_019742649.1:XP_019722190.1	7430000000	1440000000	2180000000	4.10497	0.299688	0.491545	1.63207
QLKRQLEEAEEEVTRANAYRR	PREDICTED: myosin-9-like isoform X2 [Hippocampus comes]	R	Q	R	R	20.84	2588.34	21	-2	518.676	39.96	9680000000	134000000	5430000000	1871	1891	1954	I	cytosol	XP_019717409.1:XP_019717408.1	9680000000	134000000	5430000000	3.47951	0.0177366	1.10658	1.53461
QLQQLQEGTLQEYQKR	PREDICTED: sin3 histone deacetylase corepressor complex component SDS3 isoform X3 [Hippocampus comes]	R	Q	R	M	41.25	1989.03	16	-16	664.016	32.15	503000000	82800000	192000000	39	54	284	I	Nucleus	XP_019741306.1:XP_019741305.1:XP_019741304.1	503000000	82800000	192000000	3.66084	0.238273	0.655514	1.51821
QQNAYPPPQQYVP	PREDICTED: moronecidin-like [Hippocampus comes]	R	Q	P	V	46.23	1528.73	13	-10	765.372	44.24	3200000000	20600000000	3700000000	94	106	111	C-T	extracellular	XP_019738228.1	3200000000	20600000000	3700000000	0.263374	5.97101	0.310924	2.18177
QQNAYPPPQQYVPV	PREDICTED: moronecidin-like [Hippocampus comes]	R	Q	V	I	39.66	1627.8	14	-8	814.906	49.63	66600000000	38500000000	58100000000	94	107	111	C-T	extracellular	XP_019738228.1	66600000000	38500000000	58100000000	1.37888	0.617482	1.10561	1.03399
QSALPYRR	PREDICTED: 40S ribosomal protein S13 [Hippocampus comes]	S	Q	R	S	25.56	989.541	8	-5	495.777	15.82	3790000000	444000000	1590000000	13	20	151	I	cytosol	XP_019750320.1	3790000000	444000000	1590000000	3.72665	0.165056	0.751063	1.54759
QYAKDIGFVKLD	40S ribosomal protein S29 [Hippocampus comes]	R	Q	D		47.79	1395.74	12	-12	698.876	42.26	11900000000	1090000000	22700000000	45	56	56	C-T	cytosol	AAQ63317.1:XP_019750493.1:Q6UZG0.3	11900000000	1090000000	22700000000	1.00042	0.0630058	3.495	1.51947
RAEQYHKEYR	PREDICTED: 60S ribosomal protein L7 [Hippocampus comes]	K	R	R	Q	48.72	1378.67	10	-17	460.565	10.37	307000000	88000000	801000000	50	59	245	I	cytosol	XP_019727422.1	307000000	88000000	801000000	0.690664	0.158845	4.0557	1.63507
RAGLQFPVGR	PREDICTED: histone H2A-like [Hippocampus comes]	S	R	R	V	44.37	1099.62	10	-4	550.82	27.19	590000000	1770000000	201000000	21	30	128	I	Nucleus	XP_019738175.1:XP_019742650.1:XP_019719426.1:XP_019735195.1:XP_019748136.1:XP_019742647.1:XP_019742646.1:XP_019728922.1:XP_019721557.1	590000000	1770000000	201000000	0.598681	4.47535	0.170339	1.74812
RAGLQFPVGRVHR	PREDICTED: histone H2A-like [Hippocampus comes]	S	R	R	L	25.03	1491.85	13	4	498.292	22.85	190000000	6050000000	1570000000	21	33	128	I	Nucleus	XP_019738175.1:XP_019719426.1:XP_019735195.1:XP_019748136.1:XP_019742647.1:XP_019742646.1:XP_019728922.1	190000000	6050000000	1570000000	0.0498688	6.875	0.503205	2.47602
RAKEAAEQDVEKKK	PREDICTED: 60S ribosomal protein L13 [Hippocampus comes]	K	R	K		50	1628.88	14	-22	543.968	9.79	6610000000	1770000000	4960000000	198	211	211	C-T	cytosol	XP_019742570.1	6610000000	1770000000	4960000000	1.96434	0.305964	1.18377	1.15136
RAKELDPVQK	PREDICTED: ATP synthase-coupling factor 6 mitochondrial [Hippocampus comes]	N	R	K	L	34.36	1182.67	10	-3	395.231	13.25	3000000	859000000	1020000000	34	43	107	I	mitochondria	XP_019733967.1	3000000	859000000	1020000000	0.00319319	1.67937	2.36659	1.34972
REERLQAKKEEIIKNLSKEDEGKK	PREDICTED: 60S ribosomal protein L19 isoform X1 [Hippocampus comes]	R	R	K		44.06	2897.59	24	-22	483.938	22.34	7120000000	10700000000	2010000000	173	196	196	C-T	cytosol	XP_019731330.1	7120000000	10700000000	2010000000	1.12038	2.34392	0.225589	1.22996
RFVNVVPTFGK	PREDICTED: ubiquitin-like protein fubi and ribosomal protein S30 [Hippocampus comes]	R	R	K	K	38.41	1262.71	11	-6	632.364	40.44	315000000	687000000	598000000	115	125	133	C-T	cytosol	XP_019750570.1:AAQ63318.1	315000000	687000000	598000000	0.490272	1.50493	1.19361	1.06294
RFVNVVPTFGKK	PREDICTED: ubiquitin-like protein fubi and ribosomal protein S30 [Hippocampus comes]	R	R	K	K	44.26	1390.81	12	6	696.412	29.11	5270000000	3440000000	200000000	115	126	133	C-T	cytosol	XP_019750570.1:AAQ63318.1	5270000000	3440000000	200000000	2.8956	1.25777	0.0459242	1.39977
RGDVHLNIR	PREDICTED: myosin-9-like isoform X2 [Hippocampus comes]	R	R	R	R	41.34	1078.6	9	-15	540.306	17.23	16900000000	3970000000	12100000000	1920	1928	1954	I	cytosol	XP_019717409.1:XP_019717408.1	16900000000	3970000000	12100000000	2.1033	0.273793	1.15956	1.17888
RGDVHLNIRR	PREDICTED: myosin-9-like isoform X2 [Hippocampus comes]	R	R	R	T	44.05	1234.7	10	-3	412.574	15.78	11600000000	360000000	6690000000	1920	1929	1954	I	cytosol	XP_019717409.1:XP_019717408.1	11600000000	360000000	6690000000	3.29078	0.0393658	1.11873	1.48296
RGESVEKANEAASLISQR	PREDICTED: drebrin-like protein isoform X3 [Hippocampus comes]	R	R	R	A	56.72	1944	18	-6	973.008	27.47	4970000000	2430000000	3480000000	270	287	412	I	cytosol e membrane	XP_019740781.1:XP_019740780.1:XP_019740779.1	4970000000	2430000000	3480000000	1.6819	0.575148	0.940541	1.06586
RGNEPSFGSTPR	PREDICTED: myosin-11 isoform X2 [Hippocampus comes]	R	R	R	R	46.95	1303.63	12	-2	652.821	17.29	2290000000	566000000	7710000000	1928	1939	1968	I	cytosol	XP_019744725.1:XP_019744724.1	2290000000	566000000	7710000000	0.553407	0.1132	5.39916	2.02192
RGQAALER	PREDICTED: 60S ribosomal protein L13a [Hippocampus comes]	K	R	R	L	37.47	899.494	8	-17	450.753	10.98	4170000000	232000000	3770000000	96	103	205	I	cytosol	XP_019741849.1	4170000000	232000000	3770000000	2.08396	0.0584383	1.71286	1.28508
RGVLR	PREDICTED: bifunctional glutamate/proline--tRNA ligase isoform X2 [Hippocampus comes]	V	R	R	R	19.41	599.387	5	-12	300.7	9.66	1370000000	137000000	1120000000	459	463	1508	I	cytosol	XP_019722213.1:XP_019722214.1:XP_019722212.1:XP_019737371.1:XP_019737370.1:XP_019753216.1:XP_019753208.1:XP_019753209.1:XP_019753212.1:XP_019753211.1:XP_019746054.1:XP_019746053.1:XP_019746052.1:XP_019746055.1:XP_019746051.1:XP_019746050.1:XP_019746049.1:XP_019750266.1:XP_019720903.1:XP_019730310.1	1370000000	137000000	1120000000	2.17979	0.11004	1.4864	1.25874
RIAEHGTKILHGLDR	PREDICTED: hemoglobin subunit beta-1-like [Hippocampus comes]	P	R	R	A	51.58	1714.96	15	-73	858.481	24.88	2800000000	58700000	34200000000	60	74	147	I	cytosol	XP_019719112.1	2800000000	58700000	34200000000	0.163462	0.00317297	23.927	8.0312
RIAPRPV	PREDICTED: 60S ribosomal protein L13 [Hippocampus comes]	R	R	V	A	25.09	807.508	7	-15	404.761	15.18	1190000000	96000000	1550000000	45	51	211	I	cytosol	XP_019742570.1	1190000000	96000000	1550000000	1.44593	0.070073	2.41058	1.30886
RIAPRPVAGPLRPQVR	PREDICTED: 60S ribosomal protein L13 [Hippocampus comes]	R	R	R	C	52.25	1782.09	16	-5	446.528	22.04	253000000	16900000000	2080000000	45	60	211	I	cytosol	XP_019742570.1	253000000	16900000000	2080000000	0.0266596	14.4878	0.242523	4.91899
RIAWENR	PREDICTED: moronecidin-like [Hippocampus comes]	K	R	R	Q	37.65	943.499	7	-13	472.756	18.1	9650000000	3850000000	860000000	87	93	111	I	extracellular	XP_019738228.1	9650000000	3850000000	860000000	4.09766	0.732636	0.127407	1.65257
RIAWENRQQNAYPPPQQYVP	PREDICTED: moronecidin-like [Hippocampus comes]	K	R	P	V	30.61	2454.22	20	-19	819.079	43.68	3170000000	764000000	3440000000	87	106	111	C-T	extracellular	XP_019738228.1	3170000000	764000000	3440000000	1.50809	0.231165	1.74886	1.1627
RIAWENRQQNAYPPPQQYVPV	PREDICTED: moronecidin-like [Hippocampus comes]	K	R	V	I	35.51	2553.29	21	4	852.104	47.3	3580000000	2240000000	1960000000	87	107	111	C-T	extracellular	XP_019738228.1	3580000000	2240000000	1960000000	1.70476	0.808664	0.67354	1.06232
RIDVSPSAFKR	PREDICTED: thyroid hormone receptor-associated protein 3 isoform X2 [Hippocampus comes]	R	R	R	H	38.89	1274.71	11	-16	425.91	23.31	1430000000	31000000	1230000000	574	584	862	I	cytosol e Nucleus	XP_019738807.1:XP_019738806.1	1430000000	31000000	1230000000	2.26804	0.0233083	1.68378	1.32504
RIGGGRRAVEDASEEEADSQSDFNGKSAD	PREDICTED: myosin-11 isoform X2 [Hippocampus comes]	R	R	D		48.75	3052.37	29	0	1018.46	24.49	1940000000	199000000	2330000000	1940	1968	1968	C-T	cytosol	XP_019744725.1:XP_019744724.1	1940000000	199000000	2330000000	1.5342	0.0932084	2.17859	1.26867
RIGPAGPAGIVGPAGPAGPAGKDGPRGM	PREDICTED: collagen alpha-2(I) chain isoform X7 [Hippocampus comes]	G	R	M	R	56.5	2480.31	28	2	827.776	36.57	1290000000	541000000	7440000000	644	671	1211	I	extracellular	XP_019745280.1:XP_019745275.1:XP_019745274.1	1290000000	541000000	7440000000	0.323268	0.12394	8.12671	2.85797
RIQLVEEELDRAQER	PREDICTED: tropomyosin alpha-4 chain-like isoform X1 [Hippocampus comes]	R	R	R	L	51.85	1882.99	15	-9	628.669	37.39	6020000000	203000000	12700000000	49	63	242	I	cytosol	XP_019712370.1:XP_019712371.1:XP_019749888.1:XP_019749879.1:XP_019752216.1:XP_019752217.1:XP_019731514.1:XP_019731510.1:XP_019731512.1:XP_019746888.1:XP_019746860.1:XP_019731513.1:XP_019731509.1:XP_019746879.1:XP_019731508.1:XP_019731511.1:XP_019746870.1:XP_019752220.1:XP_019752218.1:XP_019731516.1:XP_019731515.1:XP_019731517.1	6020000000	203000000	12700000000	0.933116	0.021688	4.08163	1.67881
RIRGERA	PREDICTED: histone H3 [Hippocampus comes]	R	R	A		21.25	856.499	7	-18	286.507	8.73	4190000000	5370000000	2510000000	130	136	136	C-T	Nucleus	XP_019719183.1:XP_019742648.1:XP_019742649.1:XP_019722190.1	4190000000	5370000000	2510000000	1.06345	1.60299	0.525105	1.06385
RISLKR	PREDICTED: 40S ribosomal protein S6 [Hippocampus comes]	R	R	R	K	20.62	771.508	6	1	258.177	12.71	29000000	450000000	617000000	191	196	249	I	cytosol	XP_019732261.1	29000000	450000000	617000000	0.054358	1.39319	2.5762	1.34125
RITPR	PREDICTED: histone H2A.V [Hippocampus comes]	K	R	R	H	23.37	641.397	5	-18	321.705	9.72	3190000000	407000000	2370000000	81	85	128	I	Nucleus	XP_019721557.1:XP_019737078.1:XP_019737096.1:XP_019737085.1	3190000000	407000000	2370000000	2.29744	0.146403	1.31776	1.25387
RKDLLYSIR	PREDICTED: 60S ribosomal protein L35 [Hippocampus comes]	Q	R	R	K	26.82	1162.68	9	-6	388.568	23.45	340000000	3630000000	6120000000	109	117	123	C-T	cytosol	XP_019716487.1	340000000	3630000000	6120000000	0.0697436	1.12384	3.08312	1.42557
RLFEGNALLR	PREDICTED: 40S ribosomal protein S9 [Hippocampus comes]	K	R	R	R	41.25	1187.68	10	-13	396.899	35.41	694000000	684000000	7780000000	70	79	194	I	cytosol	XP_019724604.1	694000000	684000000	7780000000	0.163989	0.161435	11.2917	3.87238
RLFEGNALLRR	PREDICTED: 40S ribosomal protein S9 [Hippocampus comes]	K	R	R	L	45.24	1343.78	11	-3	448.933	28.06	824000000	147000000	856000000	70	80	194	I	cytosol	XP_019724604.1	824000000	147000000	856000000	1.64307	0.175	1.76313	1.19373
RLNDNDSDTSSLAAAGGTVTKTR	PREDICTED: lamin [Hippocampus comes]	R	R	R	I	55.87	2349.15	23	-11	588.295	25.57	10600000000	511000000	770000000	428	450	643	I	cytosol	XP_019734160.1:XP_019734159.1	10600000000	511000000	770000000	16.5496	0.0898857	0.138601	5.59269
RLSLKR	PREDICTED: polymerase delta-interacting protein 3 [Hippocampus comes]	D	R	R	S	20.62	771.508	6	1	258.177	12.71	29000000	450000000	617000000	193	198	497	I	cytosol e Nucleus	XP_019726504.1	29000000	450000000	617000000	0.054358	1.39319	2.5762	1.34125
RLSYNTASNKTR	PREDICTED: 60S ribosomal protein L34 [Hippocampus comes]	R	R	R	L	47.17	1409.74	12	-6	470.92	13.04	974000000	521000000	4870000000	10	21	117	N-T	cytosol	XP_019711698.1	974000000	521000000	4870000000	0.361343	0.178303	6.51505	2.35157
RLTLANGPSDERNAR	PREDICTED: collagen alpha-2(VI) chain isoform X1 [Hippocampus comes]	R	R	R	F	54.04	1668.87	15	-13	557.295	17.74	21500000000	2110000000	2900000000	853	867	1014	I	extracellular	XP_019720385.1	21500000000	2110000000	2900000000	8.58283	0.172951	0.245659	3.00048
RLTPR	PREDICTED: synaptonemal complex protein 2-like isoform X7 [Hippocampus comes]	C	R	R	K	23.37	641.397	5	-18	321.705	9.72	3190000000	407000000	2370000000	203	207	684	I	Nucleus	XP_019743085.1:XP_019743084.1:XP_019712775.1	3190000000	407000000	2370000000	2.29744	0.146403	1.31776	1.25387
RNPDTQWITKPVHK	PREDICTED: 60S ribosomal protein L15 [Hippocampus comes]	R	R	K	H	48.53	1718.92	14	-23	860.466	20.56	21400000000	250000000	23700000000	144	157	204	I	cytosol	XP_019712869.1	21400000000	250000000	23700000000	1.78706	0.0110865	2.18938	1.32917
RNTLQLHR	PREDICTED: 60S ribosomal protein L15 [Hippocampus comes]	R	R	R	Y	30.46	1036.59	8	-2	346.537	14.28	537000000	3470000000	1780000000	195	202	204	C-T	cytosol	XP_019712869.1	537000000	3470000000	1780000000	0.204571	2.99525	0.888445	1.36276
RPGTVALREIR	PREDICTED: neurofilament heavy polypeptide-like [Hippocampus comes]	Y	R	R	R	41.32	1266.75	11	-5	423.258	19.78	25500000000	5240000000	410000000	481	491	658	I	cytosol	XP_019738120.1:XP_019719183.1:XP_019742648.1:XP_019742649.1:XP_019722190.1	25500000000	5240000000	410000000	9.02655	0.404477	0.0266753	3.15257
RPKTLR	PREDICTED: 60S ribosomal protein L23a [Hippocampus comes]	R	R	R	L	23.75	769.492	6	-16	385.753	8.97	467000000	10000000	1620000000	47	52	155	I	cytosol	XP_019725224.1	467000000	10000000	1620000000	0.573006	0.00958313	6.79245	2.45835
RQAIPLDEHEGIYVR	PREDICTED: major vault protein isoform X2 [Hippocampus comes]	K	R	R	D	56.44	1794.94	15	-9	599.319	30.92	3240000000	233000000	4780000000	409	423	880	I	Nucleus	XP_019721895.1:XP_019721893.1:XP_019721894.1	3240000000	233000000	4780000000	1.29264	0.0581047	2.75266	1.3678
RQAVDVSPLRR	PREDICTED: 40S ribosomal protein S5 isoform X1 [Hippocampus comes]	R	R	R	V	41.09	1295.74	11	-15	432.921	18.4	2710000000	376000000	4020000000	135	145	203	I	cytosol	XP_019726354.1	2710000000	376000000	4020000000	1.23294	0.111738	2.60531	1.31666
RQLEEAEEEVTRANAYRR	PREDICTED: myosin-9-like isoform X2 [Hippocampus comes]	K	R	R	K	44.5	2219.1	18	-11	555.783	28.35	20500000000	152000000	1390000000	1874	1891	1954	I	cytosol	XP_019717409.1:XP_019717408.1	20500000000	152000000	1390000000	26.5888	0.0138876	0.134612	8.91245
RQPKYPR	PREDICTED: 60S ribosomal protein L23a [Hippocampus comes]	R	R	R	K	29.65	943.535	7	-18	472.774	10.65	4150000000	1640000000	570000000	55	61	155	I	cytosol	XP_019725224.1	4150000000	1640000000	570000000	3.75566	0.694915	0.196891	1.54915
RREGKTDYFAR	PREDICTED: 60S ribosomal protein L5 [Hippocampus comes]	R	R	R	K	44.65	1397.72	11	-4	466.913	14.22	2790000000	281000000	210000000	23	33	297	I	cytosol	XP_019748711.1	2790000000	281000000	210000000	11.3646	0.187333	0.136763	3.89622
RRREGKTDYFAR	PREDICTED: 60S ribosomal protein L5 [Hippocampus comes]	R	R	R	K	29.95	1553.82	12	-3	389.462	13.58	5000000	72000000	866000000	22	33	297	I	cytosol	XP_019748711.1	5000000	72000000	866000000	0.010661	0.165327	22.4935	7.5565
RSESIEKAAEAAVLVSQR	PREDICTED: drebrin-like protein isoform X4 [Hippocampus comes]	R	R	R	S	52.22	1943.04	18	-9	972.528	41.88	4520000000	871000000	4160000000	270	287	780	I	cytosol e membrane	XP_019750189.1:XP_019750188.1:XP_019750186.1:XP_019750185.1:XP_019750183.1:XP_019750184.1	4520000000	871000000	4160000000	1.79686	0.200691	1.54331	1.18029
RSFAGPQSGSYTIKR	PREDICTED: keratin, type II cytoskeletal 8-like isoform X4 [Hippocampus comes]	R	R	R	T	50.86	1653.86	15	-12	552.293	20.88	646000000	150000000	4370000000	18	32	501	I	cytosol	XP_019736433.1	646000000	150000000	4370000000	0.285841	0.0598086	10.9799	3.77518
RSNFQQISASHISPR	PREDICTED: keratin type I cytoskeletal 18-like [Hippocampus comes]	R	R	R	Y	53.92	1726.89	15	-4	576.636	22.51	3260000000	3420000000	6620000000	5	19	397	N-T	cytosol	XP_019736436.1	3260000000	3420000000	6620000000	0.649402	0.692308	1.98204	1.10792
RSTITSREIQTAVR	PREDICTED: histone H2B 1/2-like [Hippocampus comes]	K	R	R	L	47.16	1616.9	14	-10	539.972	20.53	6650000000	1230000000	6450000000	84	97	123	I	Nucleus	XP_019724469.1:XP_019738120.1:XP_019722427.1:XP_019738176.1:XP_019719662.1:XP_019735196.1	6650000000	1230000000	6450000000	1.73177	0.187786	1.63706	1.18554
RSTQGVTLTDLQEAEKTIGR	PREDICTED: protein phosphatase 1 regulatory subunit 12A isoform X5 [Hippocampus comes]	R	R	R	S	45.08	2202.16	20	-9	551.547	47.96	1020000000	115000000	395000000	668	687	991	I	cytosol	XP_019749182.1:XP_019749181.1:XP_019749176.1:XP_019749179.1:XP_019749180.1:XP_019749177.1	1020000000	115000000	395000000	4	0.162544	0.696035	1.61953
RVGLKAPGIIPR	PREDICTED: ATP synthase subunit alpha mitochondrial-like [Hippocampus comes]	R	R	R	I	42.9	1275.81	12	-7	638.914	25.8	483000000	1850000000	7470000000	167	178	548	I	mitochondria	XP_019744310.1:XP_019733210.1	483000000	1850000000	7470000000	0.103648	0.465233	6.40377	2.32422
RYQKSTELL	PREDICTED: neurofilament heavy polypeptide-like [Hippocampus comes]	R	R	L	I	30.42	1136.62	9	-8	569.316	19.42	3850000000	176000000	3480000000	492	500	658	I	cytosol	XP_019738120.1:XP_019719183.1:XP_019742648.1:XP_019742649.1:XP_019722190.1	3850000000	176000000	3480000000	2.10613	0.0480218	1.72876	1.2943
RYQKSTELLI	PREDICTED: neurofilament heavy polypeptide-like [Hippocampus comes]	R	R	I	R	26.45	1249.7	10	-5	625.859	26.88	1830000000	651000000	438000000	492	501	658	I	cytosol	XP_019738120.1:XP_019719183.1:XP_019742648.1:XP_019742649.1:XP_019722190.1	1830000000	651000000	438000000	3.36088	0.574074	0.353083	1.42935
RYQKSTELLIR	PREDICTED: neurofilament heavy polypeptide-like [Hippocampus comes]	R	R	R	K	44.92	1405.8	11	-3	469.608	20.26	233000000000	85700000000	81300000000	492	502	658	I	cytosol	XP_019738120.1:XP_019719183.1:XP_019742648.1:XP_019742649.1:XP_019722190.1	233000000000	85700000000	81300000000	2.79042	0.545339	0.510198	1.28199
RYQKSTELLIRKLPFQR	PREDICTED: neurofilament heavy polypeptide-like [Hippocampus comes]	R	R	R	L	52.18	2175.26	17	-8	436.06	32.18	27900000000	1820000000	8570000000	492	508	658	I	cytosol	XP_019738120.1:XP_019719183.1:XP_019742648.1:XP_019742649.1:XP_019722190.1	27900000000	1820000000	8570000000	5.37055	0.0998081	0.576716	2.01569
RYQVKFR	PREDICTED: 60S ribosomal protein L5 [Hippocampus comes]	K	R	R	R	29.17	995.567	7	-5	332.863	17.09	522000000	1070000000	1060000000	15	21	297	I	cytosol	XP_019748711.1	522000000	1070000000	1060000000	0.490141	1.35272	1.33166	1.05817
RYRPGTVALR	PREDICTED: neurofilament heavy polypeptide-like [Hippocampus comes]	R	R	R	E	41.78	1187.69	10	-9	396.903	17.22	209000000000	12600000000	218000000000	479	488	658	I	cytosol	XP_019738120.1:XP_019719183.1:XP_019742648.1:XP_019742649.1:XP_019722190.1	209000000000	12600000000	218000000000	1.81266	0.0590164	1.96751	1.27973
RYRPGTVALREIR	PREDICTED: neurofilament heavy polypeptide-like [Hippocampus comes]	H	R	R	R	43.31	1585.92	13	-14	397.486	22.12	98800000000	11700000000	5400000000	479	491	658	I	cytosol	XP_019738120.1:XP_019719183.1:XP_019742648.1:XP_019742649.1:XP_019722190.1	98800000000	11700000000	5400000000	11.5556	0.224568	0.0977376	3.95929
S(+42.01)AASSQKVVLK	PREDICTED: chromatin target of PRMT1 protein [Hippocampus comes]	M	S	K	S	40.34	1158.66	11	-2	580.337	20.27	910000000	4890000000	6720000000	15	25	254	I	Nucleus	XP_019724328.1	910000000	4890000000	6720000000	0.156761	1.28178	2.31724	1.25193
S(+42.01)AISAAEKVDGFTRKSVR	PREDICTED: serine/threonine-protein phosphatase 2A 56 kDa regulatory subunit alpha isoform [Hippocampus comes]	M	S	R	K	40.99	1963.05	18	-5	655.356	41.16	4250000000	554000000	4950000000	2	19	483	N-T	not information	XP_019713431.1	4250000000	554000000	4950000000	1.54433	0.120435	2.06078	1.24185
S(+42.01)DEGKLFVGGLNF	PREDICTED: cold-inducible RNA-binding protein [Hippocampus comes]	M	S	F	T	44.3	1423.7	13	-24	712.855	81.04	468000000	56500000	329000000	2	14	184	N-T	Nucleus e cytosol	XP_019712230.1	468000000	56500000	329000000	2.42802	0.141782	1.25453	1.27478
S(+42.01)DKPDISEVTSFDKNKLK	PREDICTED: thymosin beta-12 [Hippocampus comes]	M	S	K	K	51.36	2092.07	18	-8	698.363	40.59	26700000000	1100000000	12900000000	2	19	44	N-T	cytosol	XP_019746264.1	26700000000	1100000000	12900000000	3.81429	0.0555556	0.928058	1.5993
S(+42.01)DKSELKAELERKKQR	PREDICTED: cytoplasmic dynein 1 intermediate chain 2 isoform X5 [Hippocampus comes]	M	S	R	L	28.05	1986.09	16	-12	663.035	18.02	2430000000	12400000000	7570000000	2	17	607	N-T	cytosol	XP_019713160.1:XP_019713159.1:XP_019713158.1:XP_019713157.1:XP_019713156.1	2430000000	12400000000	7570000000	0.243365	2.48	1.0209	1.24809
S(+42.01)DRGTFDTNVVTVTR	PREDICTED: fructose-1 6-bisphosphatase 1-like [Hippocampus comes]	M	S	R	F	51.34	1708.84	15	-1	855.426	40.9	3650000000	499000000	4650000000	2	16	341	N-T	cytosol, Nucleus e extracellular	XP_019721571.1	3650000000	499000000	4650000000	1.41775	0.120241	2.2415	1.25983
S(+42.01)ETIEEKIK	PREDICTED: cytochrome c oxidase subunit 6B1-like [Hippocampus comes]	M	S	K	N	36.51	1117.59	9	-17	559.8	28.58	1280000000	511000000	227000000	2	10	86	N-T	mitochondria	XP_019724721.1:XP_019724720.1	1280000000	511000000	227000000	3.46883	0.678169	0.25349	1.46683
S(+42.01)ETIEEKIKN	PREDICTED: cytochrome c oxidase subunit 6B1-like [Hippocampus comes]	M	S	N	Y	41.39	1231.63	10	-3	616.822	28.85	861000000	201000000	69000000	2	11	86	N-T	mitochondria	XP_019724721.1:XP_019724720.1	861000000	201000000	69000000	6.37778	0.432258	0.129944	2.31333
S(+42.01)ETIEEKIKNYR	PREDICTED: cytochrome c oxidase subunit 6B1-like [Hippocampus comes]	M	S	R	T	45.7	1550.79	12	-14	776.403	40.57	18000000000	51300000000	34000000000	2	13	86	N-T	mitochondria	XP_019724721.1:XP_019724720.1	18000000000	51300000000	34000000000	0.42204	1.97308	0.981241	1.12545
S(+42.01)EVGKSLQSVVQR	PREDICTED: proline synthase co-transcribed bacterial homolog protein isoform X1 [Hippocampus comes]	M	S	R	V	48.95	1457.78	13	-10	729.898	44.1	1640000000	785000000	1940000000	7	19	290	N-T	not information	XP_019747006.1	1640000000	785000000	1940000000	1.20367	0.438547	1.6	1.08074
S(+42.01)FDVKKLK	PREDICTED: heterogeneous nuclear ribonucleoprotein U-like protein 1 [Hippocampus comes]	M	S	K	V	35.78	1005.59	8	-4	503.8	25.41	2550000000	8900000	849000000	2	9	863	N-T	Nucleus	XP_019716777.1:XP_019716778.1	2550000000	8900000	849000000	5.94475	0.00523683	0.663566	2.20452
S(+42.01)FDVKKLKVNELKDELQR	PREDICTED: heterogeneous nuclear ribonucleoprotein U-like protein 1 [Hippocampus comes]	M	S	R	R	52.55	2230.23	18	9	744.419	49.18	3170000000	777000000	3970000000	2	19	863	N-T	Nucleus	XP_019716777.1:XP_019716778.1	3170000000	777000000	3970000000	1.33558	0.217647	2.01165	1.18829
S(+42.01)FDVKKLKVNELKDELQRR	PREDICTED: heterogeneous nuclear ribonucleoprotein U-like protein 1 [Hippocampus comes]	M	S	R	G	52.34	2386.33	19	-7	796.451	46.52	23500000000	4280000000	15700000000	2	20	863	N-T	Nucleus	XP_019716777.1:XP_019716778.1	23500000000	4280000000	15700000000	2.35235	0.218367	1.13031	1.23368
S(+42.01)GRGKGGKGLG	PREDICTED: neurofilament heavy polypeptide-like [Hippocampus comes]	M	S	G	K	32.39	1014.56	11	-16	508.285	9.87	870000000	622000000	1390000000	2	12	658	N-T	cytosol	XP_019738120.1	870000000	622000000	1390000000	0.864811	0.550442	1.86327	1.09284
S(+42.01)GRGKGGKGLGKGGAKR	PREDICTED: neurofilament heavy polypeptide-like [Hippocampus comes]	M	S	R	H	46.17	1611.93	17	-14	403.989	8.63	10700000000	126000000	33400000000	2	18	658	N-T	cytosol	XP_019738120.1	10700000000	126000000	33400000000	0.638311	0.00571429	6.17033	2.27145
S(+42.01)GSRVFIGR	PREDICTED: serine/arginine-rich splicing factor 5 [Hippocampus comes]	M	S	R	L	36.37	1019.55	9	-1	510.783	26.27	9990000000	34000000	4020000000	2	10	302	N-T	Nucleus	XP_019727848.1	9990000000	34000000	4020000000	4.92847	0.00485368	0.802075	1.9118
S(+42.01)GVAAIKK	PREDICTED: unconventional myosin-XVIIIa-like isoform X5 [Hippocampus comes]	T	S	K	K	22.56	814.491	8	-12	408.252	20.49	10400000000	3330000000	5960000000	1010	1017	2043	I	cytosol	XP_019714471.1:XP_019714467.1:XP_019714470.1:XP_019714469.1:XP_019714468.1	10400000000	3330000000	5960000000	2.23897	0.40709	0.868172	1.17141
S(+42.01)GVASTLAKKR	PREDICTED: LOW QUALITY PROTEIN: uncharacterized protein LOC109527604 partial [Hippocampus comes]	M	S	R	A	39.87	1158.67	11	-2	580.343	21.02	7740000000	24600000000	20700000000	722	732	1392	I	not information	XP_019745173.1	7740000000	24600000000	20700000000	0.341722	1.72996	1.28015	1.11728
S(+42.01)GVSSIEAVKK	PREDICTED: tropomyosin alpha-4 chain-like [Hippocampus comes]	M	S	K	K	44.8	1145.63	11	0	573.822	25.21	72800000000	3920000000	34700000000	2	12	248	N-T	cytosol	XP_019719251.1	72800000000	3920000000	34700000000	3.77007	0.0729302	0.904588	1.58253
S(+42.01)GVSSIEAVKKK	PREDICTED: tropomyosin alpha-4 chain-like [Hippocampus comes]	M	S	K	I	42.65	1273.72	12	-2	637.869	20.3	42400000000	6570000000	25700000000	2	13	248	N-T	cytosol	XP_019719251.1	42400000000	6570000000	25700000000	2.62783	0.192952	1.04962	1.29013
S(+42.01)GVSSIEAVKKKIK	PREDICTED: tropomyosin alpha-4 chain-like [Hippocampus comes]	M	S	K	V	46.86	1514.9	14	-3	758.459	27.65	88000000	10000000	1250000000	2	15	248	N-T	cytosol	XP_019719251.1	88000000	10000000	1250000000	0.139683	0.0149477	25.5102	8.55494
S(+42.01)GYTPDEKLRVEQLTKLR	PREDICTED: NADH dehydrogenase [ubiquinone] 1 beta subcomplex subunit 6 [Hippocampus comes]	M	S	R	R	44.06	2174.17	18	0	544.55	45.43	6680000000	1050000000	17100000000	2	19	127	N-T	mitochondria	XP_019718058.1	6680000000	1050000000	17100000000	0.736088	0.0883095	4.42432	1.74957
S(+42.01)GYTPDEKLRVEQLTKLRR	PREDICTED: NADH dehydrogenase [ubiquinone] 1 beta subcomplex subunit 6 [Hippocampus comes]	M	S	R	Q	37.84	2330.27	19	-14	467.061	39.88	1310000000	354000000	520000000	2	20	127	N-T	mitochondria	XP_019718058.1	1310000000	354000000	520000000	2.99771	0.386885	0.625	1.33653
S(+42.01)HTILLVQPTKR	PREDICTED: enhancer of rudimentary homolog [Hippocampus comes]	M	S	R	P	40.85	1433.84	12	-19	717.924	29.2	11500000000	555000000	10800000000	2	13	104	N-T	Nucleus	XP_019750533.1	11500000000	555000000	10800000000	2.02554	0.0497758	1.79179	1.28903
S(+42.01)KKMEDEAVLDR	PREDICTED: electrogenic sodium bicarbonate cotransporter 1 isoform X4 [Hippocampus comes]	M	S	R	G	48.37	1461.71	12	-23	731.862	23.57	15500000000	427000000	26700000000	2	13	1076	N-T	membrane	XP_019731749.1:XP_019731746.1:XP_019731745.1	15500000000	427000000	26700000000	1.14277	0.020237	3.3528	1.50527
S(+42.01)KNVMSAR	PREDICTED: actin-related protein 2/3 complex subunit 5 [Hippocampus comes]	M	S	R	F	25.44	933.47	8	-17	467.742	15.57	2170000000	150000000	888000000	2	9	150	N-T	cytosol	XP_019730968.1	2170000000	150000000	888000000	4.18112	0.0981033	0.765517	1.68158
S(+42.01)KRGRGGSSGAKFR	PREDICTED: 60S ribosomal protein L23 isoform X3 [Hippocampus comes]	M	S	R	I	32.95	1491.8	14	-15	498.274	10.28	956000000	289000000	1590000000	2	15	140	N-T	cytosol	XP_019752986.1:XP_019752985.1	956000000	289000000	1590000000	1.01756	0.227023	2.55422	1.26627
S(+42.01)LDESAAAVFK	PREDICTED: GTP-binding nuclear protein Ran [Hippocampus comes]	M	S	K	L	45.84	1178.58	11	-1	590.298	58.78	92200000	55500000	123000000	2	12	216	N-T	Nucleus	XP_019739753.1	92200000	55500000	123000000	1.03305	0.515799	1.66554	1.07146
S(+42.01)RKSYSVSGSSSGSRR	PREDICTED: intermediate filament protein ON3-like isoform X5 [Hippocampus comes]	S	S	R	S	48.42	1728.85	16	-19	577.29	12.12	5290000000	594000000	750000000	4	19	496	N-T	cytosol	XP_019736434.1	5290000000	594000000	750000000	7.87202	0.196689	0.254929	2.77455
S(+42.01)RQVVR	PREDICTED: coronin-1A-like [Hippocampus comes]	M	S	R	S	20.01	785.451	6	-18	393.732	12.27	2840000000	2850000000	1890000000	69	74	525	I	cytosol	XP_019745433.1	2840000000	2850000000	1890000000	1.19831	1.20507	0.664323	1.02257
S(+42.01)RVYIGRLSYR	PREDICTED: serine/arginine-rich splicing factor 4-like [Hippocampus comes]	M	S	R	A	29.79	1410.77	11	-39	471.263	32.63	3310000000	862000000	765000000	2	12	367	N-T	Nucleus	XP_019721605.1	3310000000	862000000	765000000	4.06884	0.423067	0.366731	1.61955
S(+42.01)SGNANIGKPAPAFK	PREDICTED: peroxiredoxin-1-like [Hippocampus comes]	M	S	K	A	52.89	1499.77	15	-4	750.894	25.91	8580000000	1150000000	14800000000	2	16	197	N-T	cytosol	XP_019744883.1	8580000000	1150000000	14800000000	1.07586	0.0983747	3.04214	1.40546
S(+42.01)SINVKKLK	PREDICTED: heterogeneous nuclear ribonucleoprotein U isoform X2 [Hippocampus comes]	M	S	K	V	39.41	1057.65	9	-8	529.832	19.14	1050000000	1620000000	724000000	2	10	829	N-T	Nucleus	XP_019713579.1:XP_019713578.1	1050000000	1620000000	724000000	0.895904	1.82638	0.542322	1.0882
S(+42.01)SPPKEKVETR	PREDICTED: death-associated protein 1 [Hippocampus comes]	M	S	R	G	41.94	1298.68	11	-8	650.348	12.79	2380000000	594000000	3460000000	2	12	105	N-T	not information	XP_019749281.1	2380000000	594000000	3460000000	1.17415	0.203425	2.32683	1.2348
S(+42.01)SPPKEKVETRGGHPPAVK	PREDICTED: death-associated protein 1 [Hippocampus comes]	M	S	K	A	39.18	2042.09	19	-8	511.53	15.75	707000000	130000000	1170000000	2	20	105	N-T	not information	XP_019749281.1	707000000	130000000	1170000000	1.08769	0.138519	2.7957	1.34064
S(+42.01)SQRYPISIR	PREDICTED: NADPH oxidase organizer 1 [Hippocampus comes]	M	S	R	L	23.75	1247.66	10	-20	624.837	32.01	1390000000	261000000	1010000000	2	11	582	N-T	membrane	XP_019737083.1	1390000000	261000000	1010000000	2.18725	0.2175	1.2235	1.20942
S(+42.01)SRAGLQFPVGR	PREDICTED: histone H2A-like [Hippocampus comes]	R	S	R	V	37.86	1315.7	12	-8	439.574	29.12	1430000000	805000000	2140000000	19	30	128	I	Nucleus	XP_019738175.1:XP_019742650.1:XP_019719426.1:XP_019735195.1:XP_019748136.1:XP_019742647.1:XP_019742646.1	1430000000	805000000	2140000000	0.971138	0.45098	1.91499	1.11237
S(+42.01)SSPLSKKR	PREDICTED: ubiquitin-like modifier-activating enzyme 1 isoform X2 [Hippocampus comes]	M	S	R	R	21.59	1030.58	9	-13	516.295	12.4	654000000	1630000000	434000000	2	10	1057	N-T	cytosol, mitochondria e Nucleus	XP_019746525.1:XP_019746526.1:XP_019746524.1	654000000	1630000000	434000000	0.633721	2.99632	0.380035	1.33669
S(+42.01)TSDETDGPRPR	PREDICTED: ras GTPase-activating-like protein IQGAP1 [Hippocampus comes]	M	S	R	R	29.75	1358.61	12	-15	680.309	14.46	1640000000	1970000000	1750000000	2	13	1652	N-T	cytosol, membrane e Nucleus	XP_019722807.1	1640000000	1970000000	1750000000	0.88172	1.16224	0.969529	1.0045
S(+42.01)TSGEQGKGKRVQPQWSPPSGTDVPQLR	PREDICTED: cysteine--tRNA ligase cytoplasmic isoform X2 [Hippocampus comes]	M	S	R	R	54.59	3048.54	28	-9	1017.19	38.75	51200000000	747000000	407000000	2	29	750	N-T	cytosol	XP_019722825.1	51200000000	747000000	407000000	88.7348	0.0289496	0.0156698	29.5932
S(+42.01)VFGDVPQAPPVAVFK	PREDICTED: aspartate aminotransferase cytoplasmic-like [Hippocampus comes]	M	S	K	L	45.16	1698.9	16	-25	850.454	81.15	5260000000	534000000	6970000000	2	17	410	N-T	cytosol	XP_019718163.1	5260000000	534000000	6970000000	1.40192	0.0873262	2.40594	1.29839
S(+42.01)VPGSTVTGTSVSVLQPR	PREDICTED: host cell factor 1-like [Hippocampus comes]	M	S	R	W	52.48	1812.96	18	15	907.488	56.01	557000000	159000000	178000000	6	23	1715	N-T	cytosol e Nucleus	XP_019735010.1	557000000	159000000	178000000	3.30564	0.432653	0.497207	1.41183
S(+42.01)VPGSTVTGTSVSVLQPRWKR	PREDICTED: host cell factor 1-like [Hippocampus comes]	M	S	R	V	35.98	2283.23	21	-24	762.083	49.98	583000000	43900000	902000000	6	26	1715	N-T	cytosol e Nucleus	XP_019735010.1	583000000	43900000	902000000	1.23269	0.0591246	2.87765	1.38982
S(+42.01)VRESFNPESYELDKNFR	PREDICTED: selenide water dikinase 1 [Hippocampus comes]	M	S	R	L	52.87	2258.06	18	-7	753.693	52.67	5720000000	566000000	5940000000	2	19	392	N-T	membrane, núcelo e cytosol	XP_019712684.1	5720000000	566000000	5940000000	1.75838	0.097084	1.88991	1.24846
S(+42.01)YGRPPPDVDGMTSLKVDNLTYR	PREDICTED: serine/arginine-rich splicing factor 2-like [Hippocampus comes]	M	S	R	T	56.91	2622.27	23	-27	875.096	55.92	4370000000	624000000	7140000000	2	24	127	N-T	Nucleus	XP_019714702.1	4370000000	624000000	7140000000	1.12571	0.108427	2.85943	1.36452
SAAPPGADKKAEAGAGAATEFHFR	PREDICTED: 40S ribosomal protein S10 [Hippocampus comes]	R	S	R	G	63.79	2356.16	24	-5	1179.08	27.73	16300000000	27800000000	12400000000	131	154	166	I	cytosol	XP_019714081.1	16300000000	27800000000	12400000000	0.810945	1.93728	0.562358	1.10353
SAINEVVTR	PREDICTED: 60S ribosomal protein L31 [Hippocampus comes]	R	S	R	E	38.06	987.535	9	-9	494.774	22.83	75400000000	273000000	54800000000	14	22	124	I	cytosol	XP_019734035.1:XP_019734036.1	75400000000	273000000	54800000000	2.73818	0.00419355	1.44834	1.3969
SALPFSGFGSKVVTN	PREDICTED: PDZ and LIM domain protein 1 [Hippocampus comes]	R	S	N	Q	53.66	1509.78	15	-13	755.898	54.37	937000000	29100000	745000000	122	136	321	I	cytosol	XP_019737565.1:XP_019737566.1	937000000	29100000	745000000	2.42088	0.0346017	1.54228	1.33259
SAMYSRR	PREDICTED: 60S ribosomal protein L6 [Hippocampus comes]	R	S	R	A	24.45	869.418	7	-16	435.716	11.46	771000000	852000000	375000000	30	36	258	I	cytosol	XP_019743866.1	771000000	852000000	375000000	1.25672	1.48691	0.462107	1.06858
SANRAVVGVVAGGGRIDKPILK	PREDICTED: 60S ribosomal protein L8 [Hippocampus comes]	S	S	K	A	41.3	2176.28	22	-13	545.077	30.41	5160000000	1020000000	240000000	160	181	257	I	cytosol	XP_019715953.1	5160000000	1020000000	240000000	8.19048	0.377778	0.0776699	2.88197
SAQVEGGVHGLHSYEKRLY	PREDICTED: inosine-5'-monophosphate dehydrogenase 1b-like [Hippocampus comes]	M	S	Y		39.95	2129.07	19	-10	710.695	27.19	338000000	3000000	121000000	515	533	533	C-T	cytosol e Nucleus	XP_019732636.1	338000000	3000000	121000000	5.45161	0.0130719	0.709677	2.05812
SARLLEKPATSKVEPK	PREDICTED: non-histone chromosomal protein HMG-14A-like isoform X1 [Hippocampus comes]	R	S	K	V	45.96	1753.01	16	-2	585.344	17.73	4050000000	847000000	5170000000	19	34	95	I	Nucleus	XP_019739875.1	4050000000	847000000	5170000000	1.34619	0.183731	2.1115	1.2138
SASGVEFK	PREDICTED: voltage-dependent anion-selective channel protein 2 [Hippocampus comes]	K	S	K	T	27.83	823.408	8	-11	412.711	16.75	3010000000	1140000000	7150000000	35	42	283	I	mitochondria	XP_019719932.1	3010000000	1140000000	7150000000	0.726176	0.224409	3.44578	1.46546
SAVAKAGMVDEFEKKFK	PREDICTED: ATP synthase subunit d mitochondrial [Hippocampus comes]	K	S	K	A	53.55	1883.98	17	-18	629	36.66	8730000000	204000000	9940000000	59	75	161	I	mitochondria	XP_019732192.1	8730000000	204000000	9940000000	1.72121	0.0218532	2.22521	1.32276
SAVTTVVNPKYEGK	PREDICTED: integrin beta-1-like [Hippocampus comes]	K	S	K		48.57	1491.79	14	-8	746.903	22.51	2080000000	8840000000	17900000000	786	799	799	C-T	cytosol e membrane	XP_019748518.1	2080000000	8840000000	17900000000	0.155572	0.884885	3.27839	1.43962
SESLIKQIPR	PREDICTED: 60S ribosomal protein L10a [Hippocampus comes]	A	S	R	I	40.94	1169.68	10	-5	585.845	26.83	1910000000	24000000	1270000000	112	121	216	I	cytosol	XP_019733989.1	1910000000	24000000	1270000000	2.95209	0.0150943	1.31334	1.42684
SEYRPKVKGETPGLTIGDVAKR	PREDICTED: high mobility group protein B1-like [Hippocampus comes]	C	S	R	L	55.26	2400.31	22	-15	801.11	25.94	6140000000	658000000	4810000000	106	127	208	I	Nucleus	XP_019728025.1	6140000000	658000000	4810000000	2.24579	0.120183	1.41512	1.26037
SFAGPQSGSYTIKR	PREDICTED: keratin, type II cytoskeletal 8-like isoform X4 [Hippocampus comes]	R	S	R	T	47.14	1497.76	14	-20	749.885	24.6	154000000000	3410000000	57100000000	19	32	501	I	cytosol	XP_019736433.1	154000000000	3410000000	57100000000	5.09007	0.032307	0.725494	1.94929
SFEEKVESTVSNIKTK	PREDICTED: tumor protein D53 homolog isoform X6 [Hippocampus comes]	R	S	K	V	52.14	1824.95	16	-1	609.323	40.61	5790000000	445000000	10500000000	135	150	188	I	cytosol	XP_019745580.1:XP_019745543.1:XP_019745532.1:XP_019745570.1	5790000000	445000000	10500000000	1.05802	0.0546347	3.36808	1.49358
SFLRAQQKEEAE	PREDICTED: 60S ribosomal protein L5 [Hippocampus comes]	A	S	E		35.89	1434.71	12	-13	718.361	18.34	1290000000	13500000000	140000000	286	297	297	C-T	cytosol	XP_019748711.1	1290000000	13500000000	140000000	0.18915	18.8811	0.0189317	6.36307
SFTVVTDTPELQR	PREDICTED: LIM and SH3 domain protein 1-like isoform X2 [Hippocampus comes]	K	S	R	L	23.17	1491.76	13	28	746.888	44.27	2460000000	29100000	1190000000	97	109	245	I	cytosol	XP_019752718.1:XP_019752710.1	2460000000	29100000	1190000000	4.03576	0.0159452	0.956169	1.66929
SGAVDLPAVTDSIRNIK	PREDICTED: non-muscle caldesmon-like isoform X2 [Hippocampus comes]	R	S	K	S	45.74	1754.95	17	-5	585.991	52.07	10200000000	216000000	9720000000	441	457	535	I	not information	XP_019738600.1	10200000000	216000000	9720000000	2.05314	0.0216867	1.86636	1.31373
SGFGKLR	PREDICTED: extracellular matrix protein 1-like [Hippocampus comes]	R	S	R	R	27.68	763.434	7	-5	382.724	16.02	1370000000	1690000000	982000000	142	148	499	I	extracellular	XP_019747733.1	1370000000	1690000000	982000000	1.02545	1.43707	0.64183	1.03478
SGKGKESLGPKDFQNLVK	PREDICTED: uncharacterized protein LOC109514617 isoform X2 [Hippocampus comes]	K	S	K	S	55.59	1931.05	18	-20	966.529	28.58	19200000000	372000000	9340000000	15	32	227	I	not information	XP_019723452.1:XP_019723451.1	19200000000	372000000	9340000000	3.95387	0.0260687	0.954425	1.64479
SGMKIGRIEDVTPIPSDSTRR	PREDICTED: 40S ribosomal protein S14 [Hippocampus comes]	R	S	R	K	51.02	2314.21	21	-22	579.558	35.73	9720000000	105000000	1200000000	103	123	132	C-T	cytosol	XP_019728072.1	9720000000	105000000	1200000000	14.8966	0.0192308	0.244275	5.05335
SGSVTFDDIVGVAR	PREDICTED: 60S ribosomal protein L12 isoform X2 [Hippocampus comes]	H	S	R	I	35	1421.71	14	-27	711.863	55.59	28600000	19600000	231000000	87	100	151	I	cytosol	XP_019723138.1:XP_019723137.1	28600000	19600000	231000000	0.228252	0.151002	9.58506	3.32144
SGYQLADTKAYGDRIER	PREDICTED: endoplasmin [Hippocampus comes]	R	S	R	M	39.19	1941.95	17	-17	648.324	28.97	27200000000	11700000000	11700000000	729	745	807	I	cytosol	XP_019737372.1	27200000000	11700000000	11700000000	2.32479	0.601542	0.601542	1.17596
SHRKFS	PREDICTED: 60S ribosomal protein L3 [Hippocampus comes]	M	S	S	A	25.08	760.398	6	-7	381.206	8.64	91100000	75100000	295000000	79	84	480	I	cytosol	XP_019745312.1	91100000	75100000	295000000	0.492299	0.389018	3.54994	1.47709
SHRKFSAPR	PREDICTED: 60S ribosomal protein L3 [Hippocampus comes]	M	S	R	H	41.62	1084.59	9	-12	362.536	11.68	21000000	2810000000	1160000000	79	87	480	I	cytosol	XP_019745312.1	21000000	2810000000	1160000000	0.0105793	4.75868	0.819498	1.86292
SIFQNIQSAQLR	PREDICTED: thyroid hormone receptor-associated protein 3 isoform X2 [Hippocampus comes]	R	S	R	S	36.78	1403.75	12	-20	702.882	49.91	190000000	173000000	1920000000	506	517	862	I	cytosol e Nucleus	XP_019738807.1:XP_019738806.1	190000000	173000000	1920000000	0.181558	0.163981	10.5785	3.64135
SILDLDDGLVPQTYKR	PREDICTED: periplakin [Hippocampus comes]	R	S	R	S	51.87	1831.97	16	-35	916.988	58.14	3830000000	3300000	9250000000	812	827	1761	I	cytosol e membrane	XP_019747737.1	3830000000	3300000	9250000000	0.827813	0.000504587	4.82613	1.88482
SILFVPTAAPR	PREDICTED: endoplasmin [Hippocampus comes]	K	S	R	G	24.28	1170.68	11	-10	586.345	49.78	53000000	27700000	514000000	389	399	807	I	cytosol	XP_019737372.1	53000000	27700000	514000000	0.19568	0.0977072	12.7385	4.34398
SKAIFTGYKR	PREDICTED: 60S ribosomal protein L35a [Hippocampus comes]	W	S	R	G	24.84	1169.66	10	-13	390.892	17.53	538000000	937000000	367000000	7	16	110	N-T	cytosol	XP_019723466.1	538000000	937000000	367000000	0.825153	2.07072	0.497627	1.13117
SKAPRIQR	PREDICTED: 40S ribosomal protein S6 [Hippocampus comes]	R	S	R	L	24.74	954.572	8	-16	478.293	10.95	2260000000	18300000000	3590000000	171	178	249	I	cytosol	XP_019732261.1	2260000000	18300000000	3590000000	0.206487	6.25641	0.349222	2.27071
SKIKAFVK	RecName: Full=60S ribosomal protein L27	R	S	K	V	33.61	919.585	8	-18	460.799	15.26	93000000	2080000000	4290000000	66	73	136	I	cytosol	P61359.2:XP_019745385.1:AAR11383.1	93000000	2080000000	4290000000	0.0291994	0.949122	3.94846	1.64226
SKKTQKKYDERKKLA	PREDICTED: 40S ribosomal protein S8 [Hippocampus comes]	R	S	A	K	47.89	1850.07	15	-21	617.697	9.23	646000000	74100000	1050000000	142	156	208	I	cytosol	XP_019727235.1	646000000	74100000	1050000000	1.14936	0.0873821	2.91626	1.38434
SKLILFP	PREDICTED: 60S ribosomal protein L13 [Hippocampus comes]	R	S	P	R	23.35	816.511	7	-6	409.262	53.2	445000000	30600000	1120000000	122	128	211	I	cytosol	XP_019742570.1	445000000	30600000	1120000000	0.773509	0.0391054	4.70984	1.84082
SKLILFPR	PREDICTED: 60S ribosomal protein L13 [Hippocampus comes]	R	S	R	K	27.26	972.612	8	-10	487.313	32.33	68700000000	52700000000	79800000000	122	129	211	I	cytosol	XP_019742570.1	68700000000	52700000000	79800000000	1.03698	0.709764	1.31466	1.02047
SKSKITISSEVPFSKR	PREDICTED: 60S ribosomal protein L22 [Hippocampus comes]	R	S	R	Y	51.96	1793	16	-19	598.674	23.8	1410000000	105000000	3470000000	68	83	130	I	cytosol	XP_019746389.1	1410000000	105000000	3470000000	0.788811	0.0430328	4.58086	1.80423
SLDVSHNKLK	PREDICTED: lumican-like [Hippocampus comes]	L	S	K	K	41.5	1139.63	10	-18	570.821	15.21	6430000000	6860000000	647000000	192	201	342	I	extracellular	XP_019732657.1	6430000000	6860000000	647000000	1.71307	1.93867	0.0973664	1.2497
SLEDAKKFGKTHNIPR	PREDICTED: trans-1 2-dihydrobenzene-1 2-diol dehydrogenase-like [Hippocampus comes]	R	S	R	A	55.76	1840	16	-13	614.338	20.59	1700000000	177000000	7860000000	38	53	330	I	not information	XP_019722203.1	1700000000	177000000	7860000000	0.423043	0.0370293	8.37507	2.94505
SLGTADVHFER	PREDICTED: THO complex subunit 4 [Hippocampus comes]	R	S	R	R	44.54	1230.6	11	-1	616.307	26.71	1870000000	646000000	748000000	151	161	266	I	cytosol e Nucleus	XP_019723849.1	1870000000	646000000	748000000	2.68293	0.493506	0.594595	1.25701
SLIGKKGQQKTV	PREDICTED: histone H2A.V [Hippocampus comes]	K	S	V		44.2	1285.77	12	-19	643.892	14.12	6940000000	6490000000	12900000000	117	128	128	C-T	Nucleus	XP_019721557.1	6940000000	6490000000	12900000000	0.715833	0.654234	1.92107	1.09705
SLPVEEQPKQIIVTR	PREDICTED: pre-mRNA-processing-splicing factor 8 [Hippocampus comes]	R	S	R	K	49.81	1735.98	15	-6	868.998	35.21	2210000000	48800000	4430000000	1855	1869	2339	I	Nucleus	XP_019741534.1:XP_019741532.1:XP_019741530.1:XP_019741533.1	2210000000	48800000	4430000000	0.986871	0.0146988	3.92244	1.64134
SLQSAPVSTPTLDPRLAAL	PREDICTED: envoplakin [Hippocampus comes]	R	S	L	G	47.49	1936.06	19	14	969.04	64.99	112000000	8940000	80600000	485	503	1989	I	cytosol	XP_019732075.1	112000000	8940000	80600000	2.50168	0.0928349	1.33289	1.30913
SLSDIGGGGPPAKQRDIDGALLR	PREDICTED: pinin isoform X3 [Hippocampus comes]	R	S	R	L	35.35	2292.22	23	5	765.081	40.63	3760000000	1830000000	1020000000	72	94	690	I	not information	XP_019737250.1:XP_019737248.1:XP_019737249.1	3760000000	1830000000	1020000000	2.6386	0.76569	0.364937	1.25641
SLWENKGSSPAKNSS	PREDICTED: non-muscle caldesmon-like isoform X2 [Hippocampus comes]	R	S	S		54.64	1590.76	15	-4	796.389	18.85	960000000	13900000000	9450000000	521	535	535	C-T	not information	XP_019738600.1	960000000	13900000000	9450000000	0.082227	2.67051	1.27187	1.34154
SNAPFNKVVLKR	PREDICTED: 60S ribosomal protein L18 isoform X2 [Hippocampus comes]	R	S	R	L	46.87	1371.8	12	-9	686.906	22.26	2860000000	2090000000	20300000000	39	50	188	I	cytosol	XP_019724535.1:XP_019724534.1	2860000000	2090000000	20300000000	0.255471	0.180484	8.20202	2.87932
SNDPIAVAFSDTLRENKTLR	PREDICTED: tropomodulin-3 [Hippocampus comes]	R	S	R	S	45.8	2246.17	20	-3	749.729	54.61	537000000	92100000	180000000	234	253	346	I	cytosol	XP_019742081.1	537000000	92100000	180000000	3.94708	0.256904	0.572246	1.59208
SNFNYVEFTRILK	PREDICTED: myosin regulatory light chain 2 smooth muscle minor isoform [Hippocampus comes]	K	S	K	H	44.41	1629.85	13	17	544.292	63.1	179000000	22100000	508000000	152	164	172	C-T	cytosol	XP_019711497.1	179000000	22100000	508000000	0.675344	0.0643377	5.05221	1.93063
SNFNYVEFTRILKHGAKDKDD	PREDICTED: myosin regulatory light chain 2 smooth muscle minor isoform [Hippocampus comes]	K	S	D		53.56	2496.24	21	3	833.087	46.43	609000000	864000000	4820000000	152	172	172	C-T	cytosol	XP_019711497.1	609000000	864000000	4820000000	0.214286	0.318291	6.54447	2.35901
SNFQQISASHISPR	PREDICTED: keratin type I cytoskeletal 18-like [Hippocampus comes]	R	S	R	Y	25.65	1570.79	14	61	786.405	26.73	15400000000	10100000000	9640000000	6	19	397	N-T	cytosol	XP_019736436.1	15400000000	10100000000	9640000000	1.56028	0.806709	0.756078	1.04102
SNFQQISASHISPRYS	PREDICTED: keratin type I cytoskeletal 18-like [Hippocampus comes]	R	S	S	A	53.56	1820.88	16	-17	911.446	31.99	2300000000	3210000000	14500000000	6	21	397	N-T	cytosol	XP_019736436.1	2300000000	3210000000	14500000000	0.25974	0.382143	5.26316	1.96835
SNGVFPHKLV	PREDICTED: 60S ribosomal protein L6 [Hippocampus comes]	L	S	V	F	39.53	1096.6	10	-7	549.308	27.06	10000000	17000000	384000000	248	257	258	C-T	cytosol	XP_019743866.1	10000000	17000000	384000000	0.0498753	0.0862944	28.4444	9.52687
SNGVFPHKLVF	PREDICTED: 60S ribosomal protein L6 [Hippocampus comes]	L	S	F		46.43	1243.67	11	-6	622.842	44.17	3920000000	121000000	1850000000	248	258	258	C-T	cytosol	XP_019743866.1	3920000000	121000000	1850000000	3.97768	0.0419411	0.915615	1.64508
SNIFVIGKGNKPWVSLPR	PREDICTED: 40S ribosomal protein S4 X isoform [Hippocampus comes]	L	S	R	G	53.33	2011.14	18	-13	671.385	52.13	5520000000	31300000	5380000000	223	240	263	I	cytosol	XP_019726922.1	5520000000	31300000	5380000000	2.04018	0.00574312	1.93828	1.32807
SNLFASPEEPQIAPR	PREDICTED: hematological and neurological expressed 1-like protein [Hippocampus comes]	A	S	R	R	44.82	1654.83	15	-10	828.422	46.91	1190000000	19900000	104000000	50	64	234	I	cytosol e Nucleus	XP_019723939.1	1190000000	19900000	104000000	19.209	0.0307573	0.171915	6.47057
SNLPAKAIGHR	PREDICTED: 60S ribosomal protein L35a [Hippocampus comes]	T	S	R	I	47.05	1162.66	11	-18	582.335	15.09	8970000000	1070000000	4510000000	90	100	110	C-T	cytosol	XP_019723466.1	8970000000	1070000000	4510000000	3.21505	0.158754	0.898406	1.42407
SNRAGLQFPVGR	PREDICTED: histone H2AX-like [Hippocampus comes]	R	S	R	V	47.78	1300.7	12	-5	651.357	27.66	28600000000	13400000000	17700000000	19	30	142	I	Nucleus	XP_019728922.1	28600000000	13400000000	17700000000	1.83923	0.578834	0.842857	1.08697
SNRAGLQFPVGRVHR	PREDICTED: histone H2AX-like [Hippocampus comes]	R	S	R	L	40.12	1692.93	15	-1	339.593	23.12	72100000000	56500000000	58400000000	19	33	142	I	Nucleus	XP_019728922.1	72100000000	56500000000	58400000000	1.255	0.8659	0.908243	1.00972
SPLSKELR	PREDICTED: 60S ribosomal protein L26-like 1 [Hippocampus comes]	S	S	R	Q	32.2	928.534	8	-17	465.274	18.01	2470000000	228000000	3030000000	32	39	145	I	cytosol	XP_019747808.1	2470000000	228000000	3030000000	1.51627	0.0829091	2.24611	1.28176
SQGTRDLDRIAGQVAAANKKSA	PREDICTED: 40S ribosomal protein S19 [Hippocampus comes]	T	S	A		36.89	2256.19	22	-5	565.055	30.44	4840000000	150000000	5040000000	125	146	146	C-T	cytosol	XP_019751713.1	4840000000	150000000	5040000000	1.86513	0.0303644	2.02004	1.30518
SQIEELRKFGKEFR	PREDICTED: ataxin-2-like protein isoform X2 [Hippocampus comes]	R	S	R	L	43.44	1765.95	14	-4	442.494	36.96	1390000000	195000000	1190000000	514	527	1008	I	cytosol	XP_019740238.1:XP_019740170.1	1390000000	195000000	1190000000	2.00722	0.151163	1.50158	1.21999
SQKPVVVK	60S ribosomal protein L28 [Hippocampus comes]	K	S	K	K	33.06	883.549	8	-19	442.781	11.51	2150000000	513000000	1380000000	120	127	137	C-T	cytosol	AAR11386.1:XP_019733181.1:XP_019733182.1	2150000000	513000000	1380000000	2.27153	0.290652	1.03643	1.19953
SQKPVVVKK	60S ribosomal protein L28 [Hippocampus comes]	K	S	K	K	37.15	1011.64	9	-20	506.828	9.82	1260000000	121000000	1290000000	120	128	137	C-T	cytosol	AAR11386.1:XP_019733181.1:XP_019733182.1	1260000000	121000000	1290000000	1.78597	0.094902	1.86821	1.24969
SQRAGLQFPVGRIHR	PREDICTED: histone H2A.V [Hippocampus comes]	R	S	R	H	43.36	1720.96	15	-1	431.247	25.41	10800000000	78700000000	6750000000	21	35	128	I	Nucleus	XP_019721557.1	10800000000	78700000000	6750000000	0.252779	8.96866	0.150838	3.12409
SRAGLQFPVGR	PREDICTED: histone H2A-like [Hippocampus comes]	S	S	R	V	40.26	1186.66	11	-4	594.336	27.19	9570000000	441000000	1050000000	20	30	128	I	Nucleus	XP_019738175.1:XP_019742650.1:XP_019719426.1:XP_019735195.1:XP_019748136.1:XP_019742647.1:XP_019742646.1	9570000000	441000000	1050000000	12.837	0.0830508	0.209769	4.37661
SRESLLKSADKS	PREDICTED: prefoldin subunit 3 [Hippocampus comes]	R	S	S		41.99	1319.7	12	-20	440.908	15.54	947000000	2460000000	927000000	183	194	194	C-T	cytosol	XP_019726945.1	947000000	2460000000	927000000	0.559197	2.6254	0.544174	1.24292
SRIKDLEDALQR	PREDICTED: keratin type II cytoskeletal 8-like [Hippocampus comes]	K	S	R	A	39.25	1442.78	12	-8	722.399	36.01	23900000000	858000000	2100000000	372	383	521	I	cytosol	XP_019743578.1	23900000000	858000000	2100000000	16.1596	0.066	0.169642	5.46507
SRLLVVYPQ	hemoglobin alpha chain [Hippocampus comes]	L	S	Q	T	27.38	1073.62	9	-16	537.818	40.53	13400000000	70900000	23200000000	32	40	144	I	cytosol	AAR11385.1:XP_019722090.1	13400000000	70900000	23200000000	1.15165	0.00387432	3.44446	1.53333
SRLLVVYPQTK	hemoglobin alpha chain [Hippocampus comes]	L	S	K	T	44.03	1302.77	11	-11	652.389	28.47	26100000000	65300000	28600000000	32	42	144	I	cytosol	AAR11385.1:XP_019722090.1	26100000000	65300000	28600000000	1.82102	0.00238757	2.1861	1.3365
SRNPVLAR	PREDICTED: 60S ribosomal protein L6 [Hippocampus comes]	K	S	R	G	34.62	911.53	8	-18	456.772	13.99	2710000000	173000000	782000000	15	22	258	I	cytosol	XP_019743866.1	2710000000	173000000	782000000	5.67539	0.0990836	0.54249	2.10566
SRTNRPPISISR	PREDICTED: 60S ribosomal protein L18 isoform X2 [Hippocampus comes]	M	S	R	L	42.5	1382.77	12	-11	461.932	17.92	4730000000	1180000000	140000000	54	65	188	I	cytosol	XP_019724535.1:XP_019724534.1	4730000000	1180000000	140000000	7.16667	0.4846	0.0473773	2.56621
SSKELLLQPVVISR	PREDICTED: actin-related protein 2/3 complex subunit 4 [Hippocampus comes]	R	S	R	N	33.45	1567.93	14	-14	523.65	44.68	315000000	21300000	932000000	42	55	168	I	cytosol	XP_019736069.1	315000000	21300000	932000000	0.660862	0.034162	5.54267	2.07923
SSPLSKELR	PREDICTED: 60S ribosomal protein L26-like 1 [Hippocampus comes]	M	S	R	Q	28.43	1015.57	9	-12	339.529	18.64	7790000000	1090000000	1940000000	31	39	145	I	cytosol	XP_019747808.1	7790000000	1090000000	1940000000	5.14191	0.224049	0.436937	1.9343
SSQSGDETTSLTEYLTR	PREDICTED: heat shock protein HSP 90-beta isoform X1 [Hippocampus comes]	H	S	R	M	51.08	1873.85	17	1	937.934	51.32	2230000000	47100000	2220000000	456	472	724	I	cytosol	XP_019713353.1:XP_019713354.1	2230000000	47100000	2220000000	1.96727	0.0211685	1.94985	1.31276
SSRAGLQFPVG	PREDICTED: histone H2A-like [Hippocampus comes]	R	S	G	R	21.44	1117.59	11	-7	559.801	38.78	13100000000	370000000	3480000000	19	29	128	I	Nucleus	XP_019738175.1:XP_019742650.1:XP_019719426.1:XP_019735195.1:XP_019748136.1:XP_019742647.1:XP_019742646.1	13100000000	370000000	3480000000	6.80519	0.0446321	0.516704	2.45551
SSRAGLQFPVGR	PREDICTED: histone H2A-like [Hippocampus comes]	R	S	R	V	40.92	1273.69	12	-11	637.851	27.59	511000000000	383000000000	263000000000	19	30	128	I	Nucleus	XP_019738175.1:XP_019742650.1:XP_019719426.1:XP_019735195.1:XP_019748136.1:XP_019742647.1:XP_019742646.1	511000000000	383000000000	263000000000	1.58204	0.989664	0.588367	1.05336
SSRAGLQFPVGRVH	PREDICTED: histone H2A-like [Hippocampus comes]	R	S	H	R	33.69	1509.82	14	-7	504.279	26.41	1020000000	2510000000	88000000	19	32	128	I	Nucleus	XP_019738175.1:XP_019719426.1:XP_019735195.1:XP_019748136.1:XP_019742647.1:XP_019742646.1	1020000000	2510000000	88000000	0.785219	4.53069	0.0498584	1.78859
SSRAGLQFPVGRVHR	PREDICTED: histone H2A-like [Hippocampus comes]	R	S	R	L	37.74	1665.92	15	-10	417.486	22.64	668000000000	495000000000	582000000000	19	33	128	I	Nucleus	XP_019738175.1:XP_019719426.1:XP_019735195.1:XP_019748136.1:XP_019742647.1:XP_019742646.1	668000000000	495000000000	582000000000	1.24048	0.792	1.00086	1.01111
SSRAGLQFPVGRVLR	PREDICTED: histone H2A-like [Hippocampus comes]	R	S	R	L	43.31	1641.94	15	-10	548.321	36.49	4530000000	1340000000	193000000000	18	32	126	I	Nucleus	XP_019742650.1	4530000000	1340000000	193000000000	0.0466193	0.0135676	65.7581	21.9394
SSVSTTTAASRTR	PREDICTED: microtubule-associated protein 4 isoform X8 [Hippocampus comes]	R	S	R	T	35.81	1323.67	13	-17	662.843	12.02	1150000000	669000000	1220000000	1135	1147	1402	I	cytosol	XP_019729327.1:XP_019729324.1:XP_019729323.1:XP_019729322.1:XP_019729320.1:XP_019729319.1	1150000000	669000000	1220000000	1.21758	0.564557	1.3414	1.04118
STELLIR	PREDICTED: neurofilament heavy polypeptide-like [Hippocampus comes]	K	S	R	K	22.41	830.486	7	-2	416.25	26.71	11400000000	4430000000	3060000000	496	502	658	I	cytosol	XP_019738120.1:XP_019719183.1:XP_019742648.1:XP_019742649.1:XP_019722190.1	11400000000	4430000000	3060000000	3.04406	0.612725	0.386608	1.3478
STELLIRKLPFQR	PREDICTED: neurofilament heavy polypeptide-like [Hippocampus comes]	K	S	R	L	44.84	1599.95	13	-9	534.322	45.15	2580000000	41200000	915000000	496	508	658	I	cytosol	XP_019738120.1:XP_019719183.1:XP_019742648.1:XP_019742649.1:XP_019722190.1	2580000000	41200000	915000000	5.39636	0.0235765	0.698154	2.03936
STELLLR	PREDICTED: dynein heavy chain 11 axonemal-like isoform X1 [Hippocampus comes]	L	S	R	E	22.41	830.486	7	-2	416.25	26.71	11400000000	4430000000	3060000000	99	105	4072	I	cytosol	XP_019728450.1:XP_019728452.1	11400000000	4430000000	3060000000	3.04406	0.612725	0.386608	1.3478
STESLQANVQRLK	PREDICTED: 60S ribosomal protein L13 [Hippocampus comes]	R	S	K	Q	49.76	1472.79	13	-5	737.404	25.64	955000000	384000000	687000000	106	118	211	I	cytosol	XP_019742570.1	955000000	384000000	687000000	1.78338	0.467722	1.02614	1.09241
STISSREIQTAVR	PREDICTED: histone H2B-like [Hippocampus comes]	R	S	R	L	48.02	1446.78	13	-17	724.396	23.29	122000000000	5490000000	60400000000	86	98	124	I	Nucleus	XP_019719527.1	122000000000	5490000000	60400000000	3.70314	0.0601974	0.947525	1.57029
STITSREIQTA	PREDICTED: histone H2B 1/2-like [Hippocampus comes]	R	S	A	V	39.69	1205.63	11	-15	603.819	21.36	3490000000	1630000000	2720000000	85	95	123	I	Nucleus	XP_019724469.1:XP_019738120.1:XP_019722427.1:XP_019738176.1:XP_019719662.1:XP_019735196.1	3490000000	1630000000	2720000000	1.6046	0.52496	1.0625	1.06402
STITSREIQTAV	PREDICTED: histone H2B 1/2-like [Hippocampus comes]	R	S	V	R	38.8	1304.69	12	-13	653.353	31.02	1500000000	1410000000	4540000000	85	96	123	I	Nucleus	XP_019724469.1:XP_019738120.1:XP_019722427.1:XP_019738176.1:XP_019719662.1:XP_019735196.1	1500000000	1410000000	4540000000	0.504202	0.466887	3.12027	1.36379
STITSREIQTAVR	PREDICTED: histone H2B 1/2-like [Hippocampus comes]	R	S	R	L	38.6	1460.79	13	-22	487.938	23.68	2740000000000	242000000000	2250000000000	85	97	123	I	Nucleus	XP_019724469.1:XP_019738120.1:XP_019722427.1:XP_019738176.1:XP_019719662.1:XP_019735196.1	2740000000000	242000000000	2250000000000	2.19904	0.096994	1.50905	1.26836
STITSREIQTAVRL	PREDICTED: histone H2B 1/2-like [Hippocampus comes]	R	S	L	L	18.98	1573.88	14	-10	525.633	42.1	2020000000	415000000	671000000	85	98	123	I	Nucleus	XP_019724469.1:XP_019738120.1:XP_019722427.1:XP_019738176.1:XP_019719662.1:XP_019735196.1	2020000000	415000000	671000000	3.72007	0.308436	0.551129	1.52655
STITSREIQTAVRLL	PREDICTED: histone H2B 1/2-like [Hippocampus comes]	R	S	L	L	35.83	1686.96	15	7	563.329	63.39	542000000	48400000	101000000	85	99	123	I	Nucleus	XP_019724469.1:XP_019738120.1:XP_019722427.1:XP_019738176.1:XP_019719662.1:XP_019735196.1	542000000	48400000	101000000	7.25569	0.150544	0.342141	2.58279
STKAGVIFPVGR	PREDICTED: core histone macro-H2A.1 isoform X3 [Hippocampus comes]	R	S	R	M	45.16	1230.71	12	-3	616.361	27.95	3550000000	1430000000	220000000	16	27	315	I	Nucleus	XP_019728875.1:XP_019728866.1:XP_019728849.1:XP_019728857.1	3550000000	1430000000	220000000	4.30303	0.758621	0.0883534	1.71667
STKGGDEEVAPEKA	PREDICTED: 40S ribosomal protein S25 [Hippocampus comes]	R	S	A		51.96	1416.67	14	-4	709.344	12.84	5470000000	11200000000	6180000000	110	123	123	C-T	cytosol	XP_019720461.1:XP_019720460.1	5470000000	11200000000	6180000000	0.629459	1.92275	0.741452	1.09789
STSIAPLKYR	PREDICTED: envoplakin [Hippocampus comes]	R	S	R	R	31.93	1134.64	10	-3	379.22	23.12	1930000000	79300000	4990000000	375	384	1989	I	cytosol	XP_019732075.1	1930000000	79300000	4990000000	0.761446	0.0229191	4.9669	1.91709
SVGNYYVPAEPKLA	PREDICTED: 60S ribosomal protein L7 [Hippocampus comes]	R	S	A	F	40.41	1506.77	14	18	754.394	45.93	1510000000	30200000	962000000	74	87	245	I	cytosol	XP_019727422.1	1510000000	30200000	962000000	3.04374	0.0244337	1.24919	1.43912
SVGNYYVPAEPKLAFVIR	PREDICTED: 60S ribosomal protein L7 [Hippocampus comes]	R	S	R	I	55.07	2022.09	18	-22	1012.05	63.25	552000000	2000000	4990000000	74	91	245	I	cytosol	XP_019727422.1	552000000	2000000	4990000000	0.221154	0.000721761	18.0144	6.07877
SVLISLKQSPL	PREDICTED: clathrin light chain A isoform X2 [Hippocampus comes]	R	S	L	V	39.29	1183.72	11	-8	592.865	52.09	229000000	36600000	962000000	190	200	202	C-T	cytosol	XP_019732123.1:XP_019732122.1	229000000	36600000	962000000	0.458642	0.061461	7.24398	2.58803
SVLISLKQSPLVR	PREDICTED: clathrin light chain A isoform X2 [Hippocampus comes]	R	S	R		37.56	1438.89	13	1	720.451	45.19	92100000	5620000000	1390000000	190	202	202	C-T	cytosol	XP_019732123.1:XP_019732122.1	92100000	5620000000	1390000000	0.0262767	7.58383	0.486686	2.69893
SVLISLKQTPL	PREDICTED: clathrin light chain B isoform X2 [Hippocampus comes]	R	S	L	V	37.22	1197.73	11	-5	599.874	53.26	596000000	2100000	884000000	191	201	203	C-T	cytosol	XP_019725471.1:XP_019725470.1:XP_019725469.1	596000000	2100000	884000000	1.34522	0.00283784	2.95603	1.4347
SVLISLKQTPLV	PREDICTED: clathrin light chain B isoform X2 [Hippocampus comes]	R	S	V	R	43.35	1296.8	12	-8	649.408	58.69	264000000	10400000	33000000	191	202	203	C-T	cytosol	XP_019725471.1:XP_019725470.1:XP_019725469.1	264000000	10400000	33000000	12.1659	0.0700337	0.240525	4.15882
SVLISLKQTPLVR	PREDICTED: clathrin light chain B isoform X2 [Hippocampus comes]	R	S	R		38.01	1452.9	13	4	485.308	45.99	38000000	4540000000	4020000000	191	203	203	C-T	cytosol	XP_019725471.1:XP_019725470.1:XP_019725469.1	38000000	4540000000	4020000000	0.0088785	2.23756	1.75623	1.33422
SVPIASSSSTILR	PREDICTED: intermediate filament protein ON3-like [Hippocampus comes]	R	S	R	S	37.25	1316.73	13	-31	659.37	35.55	10600000000	1930000000	7010000000	56	68	562	I	cytosol	XP_019743577.1	10600000000	1930000000	7010000000	2.37136	0.219194	1.11891	1.23649
SVRELIYKR	PREDICTED: 60S ribosomal protein L7 [Hippocampus comes]	K	S	R	G	35.51	1162.68	9	-3	388.568	20.35	3720000000	109000000	3830000000	146	154	245	I	cytosol	XP_019727422.1	3720000000	109000000	3830000000	1.8888	0.0288742	2.00052	1.30607
SYAIYVYK	PREDICTED: neurofilament heavy polypeptide-like [Hippocampus comes]	E	S	K	V	32.02	1005.52	8	-9	503.765	35.21	13300000000	329000000	6550000000	158	165	658	I	cytosol	XP_019738120.1:XP_019738176.1:XP_019719662.1:XP_019735196.1:XP_019719527.1:XP_019714831.1	13300000000	329000000	6550000000	3.86684	0.0331486	0.961186	1.62039
SYAQHQQVRQIR	PREDICTED: 40S ribosomal protein S3a [Hippocampus comes]	T	S	R	K	41.34	1512.79	12	-15	757.402	14.38	364000000	178000000	549000000	154	165	266	I	cytosol	XP_019717448.1	364000000	178000000	549000000	1.00138	0.389923	2.02583	1.13904
SYQFWDTQPVPK	PREDICTED: glycylpeptide N-tetradecanoyltransferase 1 [Hippocampus comes]	R	S	K	L	43.43	1494.71	12	-25	748.363	49.31	2470000000	209000000	2190000000	105	116	484	I	not information	XP_019711327.1	2470000000	209000000	2190000000	2.05919	0.0896996	1.63494	1.26128
SYSIAGSSGSSRRS	PREDICTED: keratin, type II cytoskeletal 8-like isoform X4 [Hippocampus comes]	K	S	S	F	26.23	1400.66	14	-16	701.338	14.59	7050000000	869000000	13800000000	6	19	501	N-T	cytosol	XP_019736433.1	7050000000	869000000	13800000000	0.961211	0.0833573	3.48529	1.50995
SYVLSAAKKFEAQAAENSETKESR	PREDICTED: zinc finger protein 185 isoform X29 [Hippocampus comes]	R	S	R	S	59.98	2643.31	24	-8	882.111	40.13	409000000	581000000	32000000	162	185	742	I	cytosol	XP_019725554.1:XP_019725552.1:XP_019725550.1:XP_019725551.1:XP_019725549.1:XP_019725548.1:XP_019725547.1:XP_019725546.1:XP_019725544.1:XP_019725543.1:XP_019725545.1:XP_019725536.1:XP_019725542.1:XP_019725538.1:XP_019725539.1:XP_019725537.1:XP_019725541.1:XP_019725540.1:XP_019725535.1:XP_019725530.1:XP_019725531.1:XP_019725532.1:XP_019725528.1:XP_019725529.1:XP_019725533.1:XP_019725534.1:XP_019725…	409000000	581000000	32000000	1.33442	2.63492	0.0646465	1.34466
T(+42.01)DKMDMSLDDIIKQNR	PREDICTED: THO complex subunit 4 [Hippocampus comes]	M	T	R	Q	57.16	1963.93	16	-15	655.651	58.13	18800000000	148000000	12300000000	2	17	266	N-T	cytosol e Nucleus	XP_019723849.1	18800000000	148000000	12300000000	3.02057	0.00951768	1.29829	1.44279
T(+42.01)EDVQKHSVHTLVFR	PREDICTED: pleiotropic regulator 1 [Hippocampus comes]	M	T	R	S	47.71	1836.95	15	-5	613.323	30.96	1330000000	977000000	1180000000	2	16	514	N-T	Nucleus	XP_019727791.1	1330000000	977000000	1180000000	1.23319	0.778486	1.02297	1.01155
T(+42.01)ESFEKAASEAK	PREDICTED: acyl-CoA-binding protein-like [Hippocampus comes]	M	T	K	K	53.25	1338.63	12	-8	670.322	32.09	11800000000	2540000000	13300000000	2	13	86	N-T	not information	XP_019729399.1	11800000000	2540000000	13300000000	1.4899	0.20239	1.85495	1.18241
T(+42.01)ESFEKAASEAKK	PREDICTED: acyl-CoA-binding protein-like [Hippocampus comes]	M	T	K	L	47.69	1466.73	13	16	734.371	26.53	120000000	644000000	89000000	2	14	86	N-T	not information	XP_019729399.1	120000000	644000000	89000000	0.327422	6.16268	0.232984	2.24103
T(+42.01)ESFEKAASEAKKLK	PREDICTED: acyl-CoA-binding protein-like [Hippocampus comes]	M	T	K	T	56.5	1707.9	15	-17	854.958	36.86	15800000000	1580000000	18100000000	2	16	86	N-T	not information	XP_019729399.1	15800000000	1580000000	18100000000	1.60569	0.0932153	2.08285	1.26059
T(+42.01)EWETAPAVAETPEIK	PREDICTED: 40S ribosomal protein S5 isoform X1 [Hippocampus comes]	M	T	K	L	43.95	1812.88	16	-9	907.446	61.26	301000000	281000000	3490000000	2	17	203	N-T	cytosol	XP_019726354.1	301000000	281000000	3490000000	0.159639	0.148246	11.9931	4.10034
T(+42.01)HQFPALTPAQKKELQDIALR	PREDICTED: fructose-bisphosphate aldolase C [Hippocampus comes]	M	T	R	I	57.42	2446.33	21	-13	816.451	56.49	6890000000	2660000000	25900000000	2	22	363	N-T	cytosol	XP_019715160.1	6890000000	2660000000	25900000000	0.482493	0.162245	5.42408	2.02294
T(+42.01)SLTKR	hemoglobin alpha chain [Hippocampus comes]	M	T	R	D	21.06	746.429	6	-14	374.221	14.18	587000000000	117000000000	748000000000	2	7	144	N-T	cytosol	AAR11385.1:XP_019722090.1	587000000000	117000000000	748000000000	1.35723	0.175281	2.125	1.21917
T(+42.01)SLTKRDK	hemoglobin alpha chain [Hippocampus comes]	M	T	K	A	31.3	989.551	8	-16	495.782	10.23	9400000000	11800000000	554000000000	2	9	144	N-T	cytosol	AAR11385.1:XP_019722090.1	9400000000	11800000000	554000000000	0.0332273	0.0418885	52.2642	17.4464
T(+42.01)SLTKRDKA	hemoglobin alpha chain [Hippocampus comes]	M	T	A	T	36.64	1060.59	9	-11	531.301	13.75	10200000000	4410000000	1080000000	2	10	144	N-T	cytosol	AAR11385.1:XP_019722090.1	10200000000	4410000000	1080000000	3.71585	0.781915	0.147844	1.54854
T(+42.01)STNMFQGLDTGSKPSSR	PREDICTED: hematological and neurological expressed 1-like protein [Hippocampus comes]	M	T	R	V	54.07	1954.91	18	-9	978.459	45.84	7490000000	326000000	3860000000	2	19	234	N-T	cytosol e Nucleus	XP_019723939.1	7490000000	326000000	3860000000	3.5786	0.0574449	0.987718	1.54125
TAHYTPIPSGSNPLKR	PREDICTED: H/ACA ribonucleoprotein complex subunit 4 [Hippocampus comes]	R	T	R	N	44.68	1737.92	16	-2	869.965	25.25	4730000000	168000000	3260000000	60	75	504	I	Nucleus	XP_019733420.1:XP_019733429.1	4730000000	168000000	3260000000	2.75963	0.0420526	1.33116	1.37761
TAPFDARFPNTNQTR	PREDICTED: cytochrome c oxidase subunit 6B1-like [Hippocampus comes]	R	T	R	N	43.58	1734.84	15	-9	868.428	31.83	48900000000	1030000000	89600000000	14	28	86	I	mitochondria	XP_019724721.1:XP_019724720.1	48900000000	1030000000	89600000000	1.07911	0.0148736	3.58902	1.561
TARSVGNYYVPAEPKLAFVIR	PREDICTED: 60S ribosomal protein L7 [Hippocampus comes]	R	T	R	I	47.59	2350.28	21	-13	588.577	53.38	70500000	69400000	86000000	71	91	245	I	cytosol	XP_019727422.1	70500000	69400000	86000000	0.907336	0.886901	1.22945	1.0079
TEVAADPLGDEWKGYVVR	PREDICTED: 40S ribosomal protein S6 [Hippocampus comes]	A	T	R	I	48.86	2004	18	-14	669.005	55.16	882000000	7470000	45000000	34	51	249	I	cytosol	XP_019732261.1	882000000	7470000	45000000	33.6192	0.0161165	0.101184	11.2455
TFDSEWQAKQIQR	PREDICTED: cytochrome c oxidase subunit 4 isoform 2 mitochondrial-like isoform X5 [Hippocampus comes]	R	T	R	M	56.37	1635.8	13	-19	818.906	30.12	3900000000	877000000	86700000000	144	156	180	I	mitochondria	XP_019722121.1:XP_019722104.1:XP_019722107.1:XP_019722114.1:XP_019722099.1	3900000000	877000000	86700000000	0.0890645	0.0193598	36.2989	12.1358
TFIPQFQEGAFANGKL	PREDICTED: BRCA1-A complex subunit BRE isoform X1 [Hippocampus comes]	K	T	L		38.63	1766.9	16	-24	884.455	69.24	226000000	7260000	43000000	371	386	386	C-T	Nucleus	XP_019739662.1:XP_019739658.1:XP_019739650.1	226000000	7260000	43000000	8.99324	0.0539777	0.368687	3.13863
TFNNFVLPLVR	PREDICTED: eosinophil peroxidase [Hippocampus comes]	R	T	R	Q	28.28	1318.74	11	16	660.378	71.25	223000000	9750000	91500000	188	198	781	I	cytosol	XP_019738496.1:XP_019738495.1	223000000	9750000	91500000	4.40494	0.0620032	0.786251	1.75106
TFYEKR	PREDICTED: 40S ribosomal protein S6 [Hippocampus comes]	R	T	R	M	29.19	842.429	6	-5	422.221	13.17	4120000000	380000000	2460000000	26	31	249	I	cytosol	XP_019732261.1	4120000000	380000000	2460000000	2.90141	0.115502	1.09333	1.37008
TGAIVDVPVGEELLGR	PREDICTED: ATP synthase subunit alpha mitochondrial-like [Hippocampus comes]	R	T	R	V	44.42	1623.88	16	16	812.95	65.21	621000000	53100000	3370000000	130	145	548	I	mitochondria	XP_019744310.1:XP_019733210.1	621000000	53100000	3370000000	0.362829	0.0266099	9.99852	3.46265
TGASLAEIMAKR	PREDICTED: 60S ribosomal protein L24 [Hippocampus comes]	I	T	R	N	30.44	1246.67	12	-2	624.342	48.23	1930000000	57200000	898000000	83	94	157	I	cytosol	XP_019750007.1	1930000000	57200000	898000000	4.04104	0.0404526	0.903784	1.66176
TGPKPFTSPSLR	PREDICTED: adenylyl cyclase-associated protein 1 isoform X2 [Hippocampus comes]	R	T	R	A	45.62	1286.7	12	-3	644.356	23.94	950000000	66000000	5530000000	295	306	474	I	membrane	XP_019738789.1:XP_019738790.1:XP_019738788.1	950000000	66000000	5530000000	0.339528	0.0203704	10.8858	3.74858
TIGISVDPRR	PREDICTED: 60S ribosomal protein L13 [Hippocampus comes]	R	T	R	R	18.69	1112.63	10	116	557.329	25.59	442000000	258000000	1350000000	93	102	211	I	cytosol	XP_019742570.1	442000000	258000000	1350000000	0.549751	0.287946	3.85714	1.56495
TIGISVDPRRR	PREDICTED: 60S ribosomal protein L13 [Hippocampus comes]	R	T	R	N	23.39	1268.73	11	-3	635.373	22.41	27300000000	11500000000	14200000000	93	103	211	I	cytosol	XP_019742570.1	27300000000	11500000000	14200000000	2.12451	0.554217	0.731959	1.1369
TKIDWNKILSYK	PREDICTED: F-actin-capping protein subunit alpha-2-like [Hippocampus comes]	R	T	K	L	49.96	1507.84	12	-12	754.926	49.37	6390000000	15800000	2840000000	294	305	313	C-T	cytosol	XP_019750377.1:XP_019746737.1	6390000000	15800000	2840000000	4.4751	0.00342362	0.886696	1.78841
TKKFIR	PREDICTED: 60S ribosomal protein L32 [Hippocampus comes]	R	T	R	H	19.67	791.502	6	-16	396.757	11.38	1690000000	1270000000	2840000000	17	22	135	I	cytosol	XP_019744001.1	1690000000	1270000000	2840000000	0.822384	0.560706	1.91892	1.10067
TKLELKAKDLQDELAGNSEQRKR	PREDICTED: structural maintenance of chromosomes protein 3 [Hippocampus comes]	R	T	R	L	41.37	2669.45	23	-34	890.82	28.65	1440000000	796000000	137000000	303	325	1216	I	Nucleus	XP_019732315.1	1440000000	796000000	137000000	3.08682	1.00951	0.12254	1.40629
TNENAVVQFFR	PREDICTED: myelin basic protein-like isoform X1 [Hippocampus comes]	R	T	R	N	39.43	1323.66	11	-22	662.834	53.13	2250000000	2310000000	2030000000	55	65	127	I	membrane	XP_019721681.1	2250000000	2310000000	2030000000	1.03687	1.07944	0.890351	1.00222
TNQQGMLPANYVEAI	PREDICTED: LIM and SH3 domain protein 1-like isoform X2 [Hippocampus comes]	R	T	I		24.42	1647.79	15	6	824.904	67.49	1870000000	15000000	2120000000	231	245	245	C-T	cytosol	XP_019752718.1:XP_019752710.1	1870000000	15000000	2120000000	1.75176	0.0075188	2.24934	1.3362
TNRPPISISR	PREDICTED: 60S ribosomal protein L18 isoform X2 [Hippocampus comes]	R	T	R	L	39.09	1139.64	10	2	380.888	20.14	2500000000	1820000000	32600000000	56	65	188	I	cytosol	XP_019724535.1:XP_019724534.1	2500000000	1820000000	32600000000	0.145264	0.103704	15.0926	5.11385
TPAPAILPNILHR	PREDICTED: cystathionine beta-synthase-like isoform X2 [Hippocampus comes]	R	T	R	I	41.74	1411.83	13	-16	471.616	50.39	528000000	26200000	1270000000	91	103	556	I	cytosol	XP_019746241.1:XP_019746243.1:XP_019746242.1:XP_019746240.1	528000000	26200000	1270000000	0.814689	0.0291435	4.58318	1.80901
TQINTTIAK	PREDICTED: reticulon-3 isoform X2 [Hippocampus comes]	R	T	K	L	29.34	988.555	9	-7	495.285	18.44	8600000	477000000	2480000000	197	205	220	I	cytosol	XP_019714025.1	8600000	477000000	2480000000	0.00581671	0.383348	10.2142	3.53444
TQKNKEEASEYAKLLAKR	PREDICTED: 40S ribosomal protein S6 [Hippocampus comes]	R	T	R	M	53.18	2106.14	18	-18	527.542	22.9	13400000000	1140000000	19500000000	199	216	249	I	cytosol	XP_019732261.1	13400000000	1140000000	19500000000	1.29845	0.0693009	2.68226	1.35
TRSNRAGLQFPVGR	PREDICTED: histone H2AX-like [Hippocampus comes]	R	T	R	V	41.23	1557.85	14	25	520.292	23.07	2980000000	1710000000	1690000000	17	30	142	I	Nucleus	XP_019728922.1	2980000000	1710000000	1690000000	1.75294	0.732334	0.720682	1.06865
TRSNRAGLQFPVGRVHR	PREDICTED: histone H2AX-like [Hippocampus comes]	R	T	R	L	36.7	1950.08	17	-9	488.526	20.66	2370000000	7620000000	3390000000	17	33	142	I	Nucleus	XP_019728922.1	2370000000	7620000000	3390000000	0.430518	2.64583	0.678679	1.25168
TRSSRAGLQFPVGRVLR	PREDICTED: histone H2A-like [Hippocampus comes]	R	T	R	L	45.21	1899.09	17	-14	475.779	28.84	7430000000	1100000000	7670000000	16	32	126	I	Nucleus	XP_019742650.1	7430000000	1100000000	7670000000	1.69441	0.145695	1.79836	1.21282
TSDFLKVLNR	PREDICTED: actin-related protein 2/3 complex subunit 2 [Hippocampus comes]	K	T	R	A	41.94	1191.66	10	-17	596.837	43.27	244000000	7200000	605000000	270	279	299	I	cytosol	XP_019747105.1	244000000	7200000	605000000	0.797125	0.0169611	4.81688	1.87699
TSETLSSAGQKTTAALSTLGSAINR	PREDICTED: tumor protein D53 homolog isoform X6 [Hippocampus comes]	R	T	R	K	67.95	2464.28	25	-3	1233.15	57.46	1490000000	90700000	5190000000	69	93	188	I	cytosol	XP_019745580.1:XP_019745543.1:XP_019745532.1:XP_019745570.1	1490000000	90700000	5190000000	0.564319	0.0271557	6.56671	2.38606
TSGSSNTDTSKVVGSLETKYK	PREDICTED: voltage-dependent anion-selective channel protein 2 [Hippocampus comes]	K	T	K	R	56.88	2188.09	21	-17	730.368	30.12	630000000	59200000	17700000000	43	63	283	I	mitochondria	XP_019719932.1	630000000	59200000	17700000000	0.0709491	0.00645936	51.3639	17.1471
TSLTKR	hemoglobin alpha chain [Hippocampus comes]	M	T	R	D	24.38	704.418	6	-12	353.216	9.41	1920000000	159000000	2580000000	2	7	144	N-T	cytosol	AAR11385.1:XP_019722090.1	1920000000	159000000	2580000000	1.40197	0.0706667	2.48196	1.3182
TSPTFR	PREDICTED: 60S ribosomal protein L23a [Hippocampus comes]	R	T	R	R	22.02	707.36	6	-7	354.687	14.02	9450000000	16800000000	7550000000	41	46	155	I	cytosol	XP_019725224.1	9450000000	16800000000	7550000000	0.776181	1.97647	0.575238	1.1093
TSREIQTAVR	PREDICTED: histone H2B 1/2-like [Hippocampus comes]	I	T	R	L	38.52	1159.63	10	-34	580.821	23.84	67700000000	391000000	11900000000	88	97	123	I	Nucleus	XP_019724469.1:XP_019738120.1:XP_019722427.1:XP_019738176.1:XP_019719662.1:XP_019735196.1	67700000000	391000000	11900000000	11.0162	0.00982412	0.349532	3.79185
TTGLQKGIKLR	PREDICTED: agrin [Hippocampus comes]	R	T	R	K	42.39	1213.75	11	-11	607.882	18.74	338000000	368000000	2130000000	376	386	2105	I	membrane e extracellular	XP_019718526.1	338000000	368000000	2130000000	0.270616	0.298217	6.03399	2.20094
TTHFVEGGDAGNREDQINR	PREDICTED: 60S ribosomal protein L7 [Hippocampus comes]	K	T	R	M	48.96	2114.97	19	-10	1058.49	19.78	9530000000	1110000000	8850000000	221	239	245	C-T	cytosol	XP_019727422.1	9530000000	1110000000	8850000000	1.91365	0.120783	1.66353	1.23266
TTHFVEGGDAGNREDQINRMIR	PREDICTED: 60S ribosomal protein L7 [Hippocampus comes]	K	T	R	R	41.97	2515.2	22	-24	839.405	31.08	760000000	79800000	3470000000	221	242	245	C-T	cytosol	XP_019727422.1	760000000	79800000	3470000000	0.428193	0.0377305	8.26387	2.90993
TTPETLRHVFEKYGR	PREDICTED: serine/arginine-rich splicing factor 2-like [Hippocampus comes]	R	T	R	V	42.47	1832.95	15	-9	611.991	36.53	5670000000	33000000	4860000000	25	39	127	I	Nucleus	XP_019714702.1	5670000000	33000000	4860000000	2.3176	0.00626781	1.70437	1.34274
TTVASAGSTHVDGGAGDVSALRR	PREDICTED: coronin-1A-like [Hippocampus comes]	K	T	R	E	33.7	2184.09	23	1	729.037	24.92	3160000000	126000000	97000000	480	502	525	I	cytosol	XP_019745433.1	3160000000	126000000	97000000	28.3408	0.0773718	0.0590383	9.49241
TVDDVIKEQSRELR	PREDICTED: charged multivesicular body protein 2b isoform X2 [Hippocampus comes]	K	T	R	G	40.86	1686.89	14	-11	563.303	31.77	2860000000	389000000	1520000000	9	22	216	N-T	cytosol	XP_019751089.1:XP_019751088.1	2860000000	389000000	1520000000	2.99633	0.177626	0.935673	1.36988
TVGGDKNGGTRVVKLR	PREDICTED: 60S ribosomal protein L6 [Hippocampus comes]	K	T	R	K	42.75	1655.94	16	-19	414.992	15.58	4930000000	280000000	7450000000	65	80	258	I	cytosol	XP_019743866.1	4930000000	280000000	7450000000	1.27555	0.0452342	2.85988	1.39356
TVGVQPAADGKGVVVVIKKR	60S ribosomal protein L28 [Hippocampus comes]	K	T	R	A	57.99	2020.22	20	-3	1011.11	26.37	8190000000	5110000000	3460000000	48	67	137	I	cytosol	AAR11386.1:XP_019733181.1:XP_019733182.1	8190000000	5110000000	3460000000	1.91132	0.877253	0.520301	1.10296
TVPIYEGYALPHAILR	PREDICTED: actin, cytoplasmic 1 [Hippocampus comes]	H	T	R	L	52.47	1811.99	16	5	907.005	58.61	324000000	11300000	220000000	162	177	375	I	cytosol	XP_019732902.1:XP_019717809.1	324000000	11300000	220000000	2.80156	0.0415441	1.31226	1.38512
TVSEPLNQVANPNSAIFGGAKPREEQ	PREDICTED: eukaryotic translation initiation factor 4H isoform X2 [Hippocampus comes]	R	T	Q		61.29	2752.38	26	59	1377.2	47.75	25100000000	12200000000	26600000000	225	250	250	C-T	cytosol	XP_019723151.1:XP_019723143.1	25100000000	12200000000	26600000000	1.29381	0.471954	1.42627	1.06401
TVTAMDVVYALKR	PREDICTED: neurofilament heavy polypeptide-like [Hippocampus comes]	K	T	R	Q	44.83	1465.8	13	-5	489.606	54.62	12500000000	53300000	2650000000	81	93	658	I	cytosol	XP_019738120.1	12500000000	53300000	2650000000	9.24796	0.0070363	0.4222	3.22573
TVVGSSAQASQNALNGISAGR	PREDICTED: nucleoporin SEH1 [Hippocampus comes]	R	T	R	Y	61.44	1987.01	21	-9	994.51	40.36	598000000	249000000	492000000	337	357	415	I	cytosol e Nucleus	XP_019735650.1	598000000	249000000	492000000	1.61404	0.456881	1.16175	1.07755
TWFNQPARKLR	PREDICTED: 60S ribosomal protein L13 [Hippocampus comes]	R	T	R	R	31.02	1415.78	11	-25	708.895	24.49	1320000000	5060000000	1060000000	24	34	211	I	cytosol	XP_019742570.1	1320000000	5060000000	1060000000	0.431373	4.2521	0.332288	1.67192
TYFAHWKDLSPGSEPVR	hemoglobin alpha chain [Hippocampus comes]	K	T	R	K	57.96	1988.97	17	-2	995.494	41.39	700000000	38700000	86400000000	43	59	144	I	cytosol	AAR11385.1:XP_019722090.1	700000000	38700000	86400000000	0.0161964	0.000888634	233.924	77.9805
TYFAHWKDLSPGSEPVRK	hemoglobin alpha chain [Hippocampus comes]	K	T	K	H	57.34	2117.07	18	-19	1059.54	28.57	2710000000000	4080000000	5430000000000	43	60	144	I	cytosol	AAR11385.1:XP_019722090.1	2710000000000	4080000000	5430000000000	0.997409	0.00100246	4.00136	1.66659
TYFAHWKDLSPGSEPVRKH	hemoglobin alpha chain [Hippocampus comes]	K	T	H	G	59.7	2254.13	19	-18	752.382	28.97	140000000000	2990000000	3240000000000	43	61	144	I	cytosol	AAR11385.1:XP_019722090.1	140000000000	2990000000	3240000000000	0.0863401	0.00176923	45.3179	15.1353
TYLEGKPNFDYGL	PREDICTED: glutathione S-transferase omega-1 [Hippocampus comes]	K	T	L		24.35	1515.72	13	1	758.87	53.93	942000000	48400000	421000000	227	239	239	C-T	cytosol	XP_019747299.1	942000000	48400000	421000000	4.01363	0.0710198	0.850162	1.64494
VAIADAIHKR	PREDICTED: tumor-associated calcium signal transducer 2-like [Hippocampus comes]	K	V	R	Y	27.88	1092.64	10	-14	547.327	19.03	3530000000	715000000	2910000000	164	173	307	I	membrane	XP_019737727.1	3530000000	715000000	2910000000	1.94759	0.22205	1.37102	1.18022
VAPEEHPTLLTEAPLNPK	PREDICTED: actin, alpha cardiac [Hippocampus comes]	R	V	K	A	25.92	1955.04	18	-8	652.686	41.48	7760000000	54300000	511000000	98	115	377	I	cytosol	XP_019712963.1:XP_019728207.1:XP_019726323.1:XP_019743412.1	7760000000	54300000	511000000	27.4544	0.0131302	0.130786	9.19946
VAPPGLSHTPR	PREDICTED: sodium/potassium-transporting ATPase subunit beta-1 isoform X2 [Hippocampus comes]	R	V	R	S	38.86	1130.62	11	-16	566.316	18.9	100000000	2550000000	46100000000	71	81	300	I	membrane	XP_019752787.1:XP_019752786.1	100000000	2550000000	46100000000	0.004111	0.11039	34.7925	11.6357
VASITEQVLTLVNKR	PREDICTED: dolichyl-diphosphooligosaccharide--protein glycosyltransferase subunit 1 isoform X2 [Hippocampus comes]	K	V	R	L	45.07	1669.97	15	14	557.666	66.21	140000000	6040000	2450000000	464	478	596	I	cytosol	XP_019736111.1:XP_019736110.1	140000000	6040000	2450000000	0.114005	0.00466409	33.5525	11.2237
VATPYGGFENVPR	PREDICTED: myozenin-2 isoform X3 [Hippocampus comes]	R	V	R	G	26.37	1405.7	13	23	703.858	41.28	173000000	148000000	208000000	140	152	213	I	cytosol	XP_019717253.1:XP_019717252.1:XP_019717251.1	173000000	148000000	208000000	0.97191	0.776903	1.29595	1.01492
VEDIGVQALSR	hemoglobin alpha chain [Hippocampus comes]	K	V	R	L	41.17	1185.64	11	-13	593.824	36.49	624000000000	5810000000	1470000000000	23	33	144	I	cytosol	AAR11385.1:XP_019722090.1	624000000000	5810000000	1470000000000	0.845637	0.00554919	4.66807	1.83975
VFEAVPLGQK	PREDICTED: glutathione S-transferase A-like isoform X2 [Hippocampus comes]	R	V	K	L	33.86	1086.61	10	-15	544.31	34.83	5290000000	444000000	5970000000	103	112	224	I	cytosol	XP_019731145.1:XP_019731144.1	5290000000	444000000	5970000000	1.64952	0.0788632	2.08232	1.27023
VFEKYGRVGDVYIPR	PREDICTED: serine/arginine-rich splicing factor 2-like [Hippocampus comes]	H	V	R	D	47.35	1796.96	15	-9	450.246	39.65	6540000000	217000000	6130000000	33	47	127	I	Nucleus	XP_019714702.1:XP_019726689.1:XP_019726679.1	6540000000	217000000	6130000000	2.06082	0.0342541	1.81441	1.30316
VGLKAPGIIPR	PREDICTED: ATP synthase subunit alpha mitochondrial-like [Hippocampus comes]	R	V	R	I	38.6	1119.71	11	-17	560.863	31.37	39800000000	19100000000	342000000000	168	178	548	I	mitochondria	XP_019744310.1:XP_019733210.1	39800000000	19100000000	342000000000	0.220438	0.100052	11.6129	3.9778
VGPLGM(+15.99)PGARGATGSAGAR	PREDICTED: collagen alpha-2(I) chain isoform X7 [Hippocampus comes]	R	V	R	G	32.03	1697.86	19	-13	566.961	23.04	1300000000	447000000	34800000000	402	420	1211	I	extracellular	XP_019745280.1:XP_019745275.1:XP_019745274.1:XP_019745276.1	1300000000	447000000	34800000000	0.0737651	0.0247645	39.8397	13.3128
VHLVGSKTQIPTQR	PREDICTED: proteasome subunit alpha type-1 [Hippocampus comes]	L	V	R	Y	47.48	1562.89	14	-8	521.97	20.62	565000000	159000000	713000000	109	122	264	I	cytosol e Nucleus	XP_019750436.1	565000000	159000000	713000000	1.29587	0.248826	1.96961	1.17144
VHRLLR	PREDICTED: histone H2A-like [Hippocampus comes]	R	V	R	R	19.81	792.508	6	-6	397.261	13.19	120000000	2590000000	773000000	31	36	128	I	Nucleus	XP_019738175.1:XP_019719426.1:XP_019735195.1:XP_019748136.1:XP_019742647.1:XP_019742646.1:XP_019728922.1	120000000	2590000000	773000000	0.0713649	5.80067	0.57048	2.14751
VKGETPGLTIGDVAKR	PREDICTED: high mobility group protein B1-like [Hippocampus comes]	K	V	R	L	53.96	1639.93	16	-12	820.969	25.97	12400000000	2060000000	680000000	112	127	208	I	Nucleus	XP_019728025.1	12400000000	2060000000	680000000	9.05109	0.314985	0.0940526	3.15338
VKLPSGSKKVISSANR	PREDICTED: 60S ribosomal protein L8 [Hippocampus comes]	R	V	R	A	50.27	1669.98	16	-24	835.997	18.39	504000000	3570000000	5890000000	148	163	257	I	cytosol	XP_019715953.1	504000000	3570000000	5890000000	0.106554	1.11667	2.89151	1.37158
VKRITPR	PREDICTED: histone H2A.V [Hippocampus comes]	K	V	R	H	23.17	868.561	7	-20	435.287	10.63	79000000	721000000	612000000	79	85	128	I	Nucleus	XP_019721557.1	79000000	721000000	612000000	0.11853	2.08683	1.53	1.24512
VLAADGGKESKEKLPR	PREDICTED: 40S ribosomal protein S11 [Hippocampus comes]	R	V	R	Y	44.3	1696.95	16	-2	566.656	16.13	23600000000	11700000000	14600000000	23	38	161	I	cytosol	XP_019722068.1	23600000000	11700000000	14600000000	1.79468	0.612565	0.827195	1.07815
VLAADGGKESKEKLPRYH	PREDICTED: 40S ribosomal protein S11 [Hippocampus comes]	R	V	H	K	39.43	1997.07	18	-15	666.696	18.36	3840000000	23100000000	20400000000	23	40	161	I	cytosol	XP_019722068.1	3840000000	23100000000	20400000000	0.176552	1.90594	1.51448	1.19899
VLIPSKQYPR	PREDICTED: KH domain-containing RNA-binding signal transduction-associated protein 1-like [Hippocampus comes]	R	V	R	V	34.92	1199.7	10	13	600.859	22.55	3810000000	378000000	910000000	64	73	370	I	Nucleus	XP_019742688.1:XP_019742689.1	3810000000	378000000	910000000	5.91615	0.160169	0.434575	2.1703
VLLPKKTEKAGKAK	PREDICTED: histone H2A-like [Hippocampus comes]	A	V	K		39.4	1509.96	14	-15	504.327	12.04	1370000000	5540000000	1360000000	115	128	128	C-T	Nucleus	XP_019738175.1	1370000000	5540000000	1360000000	0.397101	4.05861	0.393632	1.61645
VLNPPGGKSSVVF	PREDICTED: hematological and neurological expressed 1-like protein [Hippocampus comes]	R	V	F	Y	31.43	1299.72	13	-13	650.866	40.49	3770000000	18000000	3980000000	221	233	234	C-T	cytosol e Nucleus	XP_019723939.1	3770000000	18000000	3980000000	1.88594	0.00464516	2.10137	1.33065
VLPNIQAVLLPK	PREDICTED: histone H2A-like [Hippocampus comes]	G	V	K	K	39.77	1303.82	12	-7	652.918	67.06	1050000000	71200000	785000000	108	119	128	C-T	Nucleus	XP_019738175.1:XP_019742650.1:XP_019719426.1:XP_019735195.1:XP_019748136.1:XP_019742647.1:XP_019742646.1:XP_019728922.1	1050000000	71200000	785000000	2.4527	0.0776022	1.40029	1.3102
VLRPPGGASSFSFGTDENTTPQR	PREDICTED: hematological and neurological expressed 1 protein [Hippocampus comes]	R	V	R	K	48.59	2420.17	23	-16	807.73	43.1	243000000	194000000	357000000	20	42	173	I	Nucleus	XP_019745343.1	243000000	194000000	357000000	0.882033	0.646667	1.63387	1.05419
VLRPPGGGSSNLFGGYEEEAPQSR	PREDICTED: hematological and neurological expressed 1-like protein [Hippocampus comes]	R	V	R	R	56.19	2503.21	24	-15	835.409	45.56	1660000000	52600000	762000000	20	43	234	I	cytosol e Nucleus	XP_019723939.1	1660000000	52600000	762000000	4.07562	0.0434352	0.889875	1.66964
VLSFGAPGGAGGVVYATKTQR	PREDICTED: vimentin A2-like [Hippocampus comes]	R	V	R	L	52.15	2035.09	21	-11	679.368	43.22	180000000	718000000	180000000	41	61	461	I	cytosol	XP_019733423.1	180000000	718000000	180000000	0.400891	3.98889	0.400891	1.59689
VLTVINQTQKENLR	PREDICTED: 60S ribosomal protein L35 [Hippocampus comes]	R	V	R	K	51.23	1654.94	14	-13	828.475	27.09	1400000000	1920000000	10100000000	57	70	123	I	cytosol	XP_019716487.1	1400000000	1920000000	10100000000	0.232945	0.333913	6.08434	2.21707
VMLYPSRV	PREDICTED: 60S ribosomal protein L35a [Hippocampus comes]	R	V	V		20.92	963.521	8	-7	482.767	32.59	520000000	297000000	3390000000	103	110	110	C-T	cytosol	XP_019723466.1	520000000	297000000	3390000000	0.282072	0.151918	8.29865	2.91088
VNELKDELKRR	PREDICTED: heterogeneous nuclear ribonucleoprotein U isoform X2 [Hippocampus comes]	K	V	R	R	31.44	1398.79	11	-19	467.271	17.56	5680000000	606000000	1680000000	11	21	829	I	Nucleus	XP_019713579.1:XP_019713578.1	5680000000	606000000	1680000000	4.96938	0.164674	0.534521	1.88952
VNFTIDQIR	PREDICTED: elongation factor 2-like [Hippocampus comes]	M	V	R	A	32.76	1104.59	9	-2	553.303	44.78	857000000	119000000	954000000	2	10	857	N-T	cytosol	XP_019752392.1	857000000	119000000	954000000	1.59739	0.131419	1.95492	1.22791
VNFVGKLLGPQGSTIKR	PREDICTED: KH domain-containing RNA-binding signal transduction-associated protein 1-like [Hippocampus comes]	R	V	R	L	50.25	1813.06	17	-12	605.359	40.8	31000000	129000000	4240000000	74	90	370	I	Nucleus	XP_019742688.1:XP_019742689.1	31000000	129000000	4240000000	0.0141909	0.0604074	53	17.6915
VNVVPTFGKK	PREDICTED: ubiquitin-like protein fubi and ribosomal protein S30 [Hippocampus comes]	F	V	K	K	36.37	1087.64	10	-4	544.827	25.17	14900000000	756000000	5110000000	117	126	133	C-T	cytosol	XP_019750570.1:AAQ63318.1	14900000000	756000000	5110000000	5.08012	0.0755622	0.652785	1.93616
VPAALKIVR	PREDICTED: 60S ribosomal protein L13a [Hippocampus comes]	V	V	R	L	37.31	965.639	9	-7	483.826	43.83	254000000	50500000	389000000	122	130	205	I	cytosol	XP_019741849.1	254000000	50500000	389000000	1.15586	0.157076	2.55501	1.28931
VPLKVMSSPNLLR	PREDICTED: complement C3 [Hippocampus comes]	G	V	R	V	44.24	1452.85	13	-6	485.29	42.1	255000000	34100000	805000000	24	36	1659	I	extracellular	XP_019744648.1	255000000	34100000	805000000	0.607794	0.0643396	5.56901	2.08038
VQRLTY	PREDICTED: 60S ribosomal protein L34 [Hippocampus comes]	M	V	Y	R	24.4	778.434	6	-1	390.224	20.15	1610000000	508000000	1820000000	2	7	117	N-T	cytosol	XP_019711698.1	1610000000	508000000	1820000000	1.38316	0.29621	1.7186	1.13266
VRKLYDIDVSKVNTLIRPDGEKKAYVR	PREDICTED: 60S ribosomal protein L23a [Hippocampus comes]	A	V	R	L	52.68	3174.79	27	-61	530.135	42.04	637000000	683000000	3780000000	112	138	155	I	cytosol	XP_019725224.1	637000000	683000000	3780000000	0.285458	0.30926	5.72727	2.10733
VSEGTKAVTKYT	PREDICTED: histone H2B 1/2-like [Hippocampus comes]	A	V	T	S	50.43	1282.68	12	-7	642.345	18.19	1240000000	229000000	426000000	109	120	123	C-T	Nucleus	XP_019724469.1:XP_019738120.1:XP_019722427.1:XP_019738176.1:XP_019719662.1:XP_019735196.1:XP_019719527.1	1240000000	229000000	426000000	3.78626	0.27491	0.579986	1.54705
VSEGTKAVTKYTSSK	PREDICTED: histone H2B 1/2-like [Hippocampus comes]	A	V	K		57.66	1584.84	15	-9	793.424	16.07	10300000000	9440000000	9370000000	109	123	123	C-T	Nucleus	XP_019724469.1:XP_019722427.1:XP_019738176.1:XP_019719662.1:XP_019735196.1:XP_019719527.1	10300000000	9440000000	9370000000	1.09516	0.959837	0.949341	1.00145
VSGTGRYFDSKGLENIH	PREDICTED: NADH dehydrogenase [ubiquinone] 1 alpha subcomplex subunit 1 [Hippocampus comes]	R	V	H		43.27	1878.92	17	-1	627.315	31.39	220000000	68500000	6390000000	54	70	70	C-T	mitochondria	XP_019730289.1	220000000	68500000	6390000000	0.0681273	0.0207262	44.2981	14.7956
VSLSLAEKYR	hemoglobin alpha chain [Hippocampus comes]	A	V	R		35.93	1164.65	10	-9	389.224	29.06	1390000000	6100000	3410000000	135	144	144	C-T	cytosol	AAR11385.1:XP_019722090.1	1390000000	6100000	3410000000	0.813794	0.00254167	4.88504	1.90046
VSRVGSAAQTR	PREDICTED: ATP synthase subunit alpha mitochondrial-like [Hippocampus comes]	S	V	R	A	23.12	1130.62	11	-20	566.314	9.67	3060000000	272000000	1820000000	410	420	548	I	mitochondria	XP_019744310.1:XP_019733210.1	3060000000	272000000	1820000000	2.92543	0.111475	1.09244	1.37645
VTIMPKDIQLAR	PREDICTED: histone H3 [Hippocampus comes]	R	V	R	R	41.8	1383.79	12	-4	462.271	40.47	4610000000	186000000	783000000	118	129	136	C-T	Nucleus	XP_019719183.1:XP_019742648.1:XP_019742649.1:XP_019722190.1	4610000000	186000000	783000000	9.51496	0.0689783	0.326522	3.30349
VTKGILTQTTGIGASGSFK	PREDICTED: histone H1-like [Hippocampus comes]	L	V	K	L	44.52	1865.03	19	-4	622.682	38.19	733000000	46500000	781000000	85	103	225	I	Nucleus	XP_019722084.1	733000000	46500000	781000000	1.7716	0.0614267	2.00385	1.27896
VVAGGGRIDKPILK	PREDICTED: 60S ribosomal protein L8 [Hippocampus comes]	G	V	K	A	23.11	1421.87	14	-3	474.964	20.81	16600000000	748000000	3110000000	168	181	257	I	cytosol	XP_019715953.1	16600000000	748000000	3110000000	8.6055	0.0759006	0.358543	3.01331
VVNIPSFVVR	PREDICTED: 40S ribosomal protein S9 [Hippocampus comes]	Q	V	R	L	21.69	1128.67	10	-1	565.34	53.42	935000000	42700000	1020000000	141	150	194	I	cytosol	XP_019724604.1	935000000	42700000	1020000000	1.75967	0.0436829	2.08653	1.29663
VVNPLFEKRPK	PREDICTED: 60S ribosomal protein L7a [Hippocampus comes]	E	V	K	N	35.35	1325.78	11	-13	663.897	22.53	4680000000	752000000	1100000000	52	62	291	I	cytosol	XP_019727681.1	4680000000	752000000	1100000000	5.054	0.260208	0.405007	1.9064
VVQDKNKYNTPKYR	PREDICTED: 60S ribosomal protein L5 [Hippocampus comes]	L	V	R	M	43.2	1751.93	14	-19	584.984	14.48	772000000	170000000	1190000000	37	50	297	I	cytosol	XP_019748711.1	772000000	170000000	1190000000	1.13529	0.173293	2.52654	1.27838
VVWTDQER	PREDICTED: hemoglobin subunit beta-1-like [Hippocampus comes]	M	V	R	T	29.31	1031.5	8	-13	516.758	22.09	228000000000	1500000000	21000000000	2	9	147	N-T	cytosol	XP_019719112.1	228000000000	1500000000	21000000000	20.2667	0.0120482	0.183007	6.82057
VVYPQTKTY	hemoglobin alpha chain [Hippocampus comes]	L	V	Y	F	24.66	1097.58	9	-20	549.794	22.28	97100000000	557000000	950000000	36	44	144	I	cytosol	AAR11385.1:XP_019722090.1	97100000000	557000000	950000000	128.865	0.0113616	0.0194559	42.9654
VVYPQTKTYF	hemoglobin alpha chain [Hippocampus comes]	L	V	F	A	33.21	1244.64	10	-11	623.329	39.88	11000000000	476000000	8990000000	36	45	144	I	cytosol	AAR11385.1:XP_019722090.1	11000000000	476000000	8990000000	2.32411	0.0476238	1.56675	1.31283
VVYPQTKTYFAHWKDLSPGSEPVRK	hemoglobin alpha chain [Hippocampus comes]	L	V	K	H	58.48	2932.52	25	6	978.516	42.45	282000000000	140000000	78700000000	36	60	144	I	cytosol	AAR11385.1:XP_019722090.1	282000000000	140000000	78700000000	7.15373	0.000776268	0.557879	2.57079
VVYPQTKTYFAHWKDLSPGSEPVRKH	hemoglobin alpha chain [Hippocampus comes]	L	V	H	G	54.16	3069.58	26	-21	1024.2	39.64	67200000000	261000000	18200000000	36	61	144	I	cytosol	AAR11385.1:XP_019722090.1	67200000000	261000000	18200000000	7.28021	0.00611241	0.539571	2.60863
VWKPLGRPR	PREDICTED: chromosomal protein D1-like [Hippocampus comes]	R	V	R	K	28.88	1107.67	9	-15	554.84	18.68	188000000	569000000	3040000000	258	266	455	I	Nucleus	XP_019723371.1	188000000	569000000	3040000000	0.104184	0.35254	8.0317	2.82948
WGGNIMGPKSTAR	PREDICTED: 60S ribosomal protein L7a [Hippocampus comes]	H	W	R	I	41.77	1373.69	13	-15	687.85	23.77	4820000000	543000000	3350000000	262	274	291	I	cytosol	XP_019727681.1	4820000000	543000000	3350000000	2.47624	0.132925	1.2493	1.28616
WHTKKLPR	PREDICTED: 60S ribosomal protein L3 [Hippocampus comes]	R	W	R	K	25.52	1064.62	8	-12	355.882	14.13	2910000000	1320000000	2680000000	312	319	480	I	cytosol	XP_019745312.1	2910000000	1320000000	2680000000	1.455	0.472272	1.26714	1.0648
WKDLSPGSEPVRK	hemoglobin alpha chain [Hippocampus comes]	H	W	K	H	42.45	1497.79	13	-11	500.271	20.45	24200000000	1850000000	550000000	48	60	144	I	cytosol	AAR11385.1:XP_019722090.1	24200000000	1850000000	550000000	20.1667	0.149495	0.0422265	6.78613
WKDLSPGSEPVRKH	hemoglobin alpha chain [Hippocampus comes]	H	W	H	G	48.16	1634.85	14	-10	545.958	18.49	40100000000	446000000	1610000000	48	61	144	I	cytosol	AAR11385.1:XP_019722090.1	40100000000	446000000	1610000000	39.0078	0.0213858	0.079416	13.0362
WLPAEYQDGISVPR	PREDICTED: eosinophil peroxidase-like [Hippocampus comes]	R	W	R	G	49.66	1629.82	14	-4	815.914	53.92	6720000000	12600000	3430000000	167	180	921	I	cytosol	XP_019717913.1	6720000000	12600000	3430000000	3.90403	0.00248276	1.01892	1.64181
WNRAKLS	PREDICTED: 60S ribosomal protein L5 [Hippocampus comes]	R	W	S	L	26.93	873.482	7	-18	437.748	15.54	799000000	433000000	785000000	266	272	297	I	cytosol	XP_019748711.1	799000000	433000000	785000000	1.31199	0.546717	1.27435	1.04435
YDIDVSKVNTLIRPDGEKKAYVR	PREDICTED: 60S ribosomal protein L23a [Hippocampus comes]	L	Y	R	L	52.43	2678.44	23	-10	536.694	43.73	1400000000	375000000	19900000000	116	138	155	I	cytosol	XP_019725224.1	1400000000	375000000	19900000000	0.138101	0.0352113	22.4225	7.53195
YDPSGDSLIPSTSKKR	PREDICTED: nucleolar protein 58 isoform X2 [Hippocampus comes]	L	Y	R	K	43.96	1749.89	16	-15	584.303	23.8	4760000000	36400000	944000000	429	444	530	I	Nucleus	XP_019713013.1:XP_019713012.1	4760000000	36400000	944000000	9.71032	0.012763	0.393629	3.37224
YEDDGPKALTR	PREDICTED: hemoglobin subunit beta-1-like [Hippocampus comes]	I	Y	R	C	49.29	1263.61	11	-4	632.812	17.9	3840000000	9000000	6010000000	21	31	147	I	cytosol	XP_019719112.1	3840000000	9000000	6010000000	1.27596	0.00182741	3.12289	1.46689
YEEIAKR	PREDICTED: NADH dehydrogenase [ubiquinone] 1 alpha subcomplex subunit 7 [Hippocampus comes]	R	Y	R	T	29.82	907.476	7	-4	454.745	12.77	1670000000	877000000	2720000000	28	34	108	I	mitochondria	XP_019730890.1	1670000000	877000000	2720000000	0.928552	0.399544	2.13585	1.15465
YFGAFGNLYNAEAIK	PREDICTED: hemoglobin subunit beta-1-like [Hippocampus comes]	R	Y	K	N	47.31	1676.82	15	1	839.417	67.43	25900000000	43400000	12000000000	42	56	147	I	cytosol	XP_019719112.1	25900000000	43400000	12000000000	4.30111	0.00229024	0.925091	1.74283
YGELVTERDALVNSAQKF	PREDICTED: LOW QUALITY PROTEIN: cell division cycle 5-like protein [Hippocampus comes]	R	Y	F		43.22	2039.03	18	0	680.685	53.24	673000000	65700000	887000000	796	813	813	C-T	not information	XP_019715894.1	673000000	65700000	887000000	1.41283	0.0842308	2.40152	1.29952
YGGGDLTKFPDFK	PREDICTED: ATP synthase-coupling factor 6 mitochondrial [Hippocampus comes]	L	Y	K	F	54.43	1443.7	13	-1	722.859	45.8	8580000000	449000000	7370000000	84	96	107	I	mitochondria	XP_019733967.1	8580000000	449000000	7370000000	2.19465	0.0563009	1.63252	1.29449
YGGGDLTKFPDFKFQDPKFDGVAK	PREDICTED: ATP synthase-coupling factor 6 mitochondrial [Hippocampus comes]	L	Y	K		69.07	2676.32	24	-28	893.112	57.07	108000000000	5830000000	107000000000	84	107	107	C-T	mitochondria	XP_019733967.1	108000000000	5830000000	107000000000	1.91438	0.0542326	1.88	1.28287
YGLSGPNPYSRFG	PREDICTED: pituitary tumor-transforming gene 1 protein-interacting protein-like [Hippocampus comes]	K	Y	G		36.46	1413.67	13	-23	707.84	44.92	692000000	1110000000	1760000000	192	204	204	C-T	cytosol e Nucleus	XP_019727811.1	692000000	1110000000	1760000000	0.48223	0.905383	1.95339	1.11367
YQKSTELLIR	PREDICTED: neurofilament heavy polypeptide-like [Hippocampus comes]	R	Y	R	K	41.69	1249.7	10	-24	625.857	23.66	106000000000	7640000000	31600000000	493	502	658	I	cytosol	XP_019738120.1:XP_019719183.1:XP_019742648.1:XP_019742649.1:XP_019722190.1	106000000000	7640000000	31600000000	5.40265	0.111047	0.556142	2.02328
YQKSTELLIRKLPFQR	PREDICTED: neurofilament heavy polypeptide-like [Hippocampus comes]	R	Y	R	L	49.92	2019.16	16	-2	505.798	40.51	16700000000	2480000000	7220000000	493	508	658	I	cytosol	XP_019738120.1:XP_019719183.1:XP_019742648.1:XP_019742649.1:XP_019722190.1	16700000000	2480000000	7220000000	3.4433	0.207358	0.752868	1.46784
YQVKFR	PREDICTED: 60S ribosomal protein L5 [Hippocampus comes]	R	Y	R	R	24.22	839.465	6	-4	420.74	19.32	2110000000	3120000000	2190000000	16	21	297	I	cytosol	XP_019748711.1	2110000000	3120000000	2190000000	0.794727	1.45116	0.837476	1.02779
YRESKKIDR	PREDICTED: 60S ribosomal protein L19 isoform X1 [Hippocampus comes]	R	Y	R	H	33.98	1193.65	9	-22	597.832	9.7	2590000000	120000000	2510000000	109	117	196	I	cytosol	XP_019731330.1:XP_019721474.1	2590000000	120000000	2510000000	1.96958	0.0470588	1.8524	1.28968
YRPGTVALR	PREDICTED: neurofilament heavy polypeptide-like [Hippocampus comes]	R	Y	R	E	36.26	1031.59	9	-19	516.8	19.22	51000000000	17500000000	329000000000	480	488	658	I	cytosol	XP_019738120.1:XP_019719183.1:XP_019742648.1:XP_019742649.1:XP_019722190.1	51000000000	17500000000	329000000000	0.294372	0.0921053	9.60584	3.33077
YRPGTVALREI	PREDICTED: neurofilament heavy polypeptide-like [Hippocampus comes]	R	Y	I	R	28.79	1273.71	11	-11	637.864	30.57	11700000000	50100000	686000000	480	490	658	I	cytosol	XP_019738120.1:XP_019719183.1:XP_019742648.1:XP_019742649.1:XP_019722190.1	11700000000	50100000	686000000	31.7892	0.00808978	0.116765	10.638
YRPGTVALREIR	PREDICTED: neurofilament heavy polypeptide-like [Hippocampus comes]	R	Y	R	R	44.77	1429.82	12	-21	477.611	23.69	366000000000	7210000000	218000000000	480	491	658	I	cytosol	XP_019738120.1:XP_019719183.1:XP_019742648.1:XP_019742649.1:XP_019722190.1	366000000000	7210000000	218000000000	3.2503	0.0246918	1.16824	1.48108
YRPGTVALREIRRYQ	PREDICTED: neurofilament heavy polypeptide-like [Hippocampus comes]	R	Y	Q	K	33.12	1877.04	15	-7	626.686	27.95	282000000	323000000	987000000	480	494	658	I	cytosol	XP_019738120.1:XP_019719183.1:XP_019742648.1:XP_019742649.1:XP_019722190.1	282000000	323000000	987000000	0.430534	0.509062	3.26281	1.4008
YRREIR	PREDICTED: 60S ribosomal protein L7 [Hippocampus comes]	M	Y	R	F	18.45	891.504	6	-16	298.175	10.68	715000000	28000000	712000000	62	67	245	I	cytosol	XP_019727422.1	715000000	28000000	712000000	1.93243	0.0392432	1.91655	1.29608
YYKVDENGKIHR	PREDICTED: ubiquitin-40S ribosomal protein S27a [Hippocampus comes]	K	Y	R	L	48.5	1520.77	12	-16	761.393	16.91	20800000000	42200000000	1900000000	105	116	156	I	cytosol	XP_019715769.1	20800000000	42200000000	1900000000	0.943311	3.71806	0.0603175	1.5739
YYPTEDVPR	PREDICTED: 60S ribosomal protein L6 [Hippocampus comes]	R	Y	R	K	29.02	1138.53	9	-3	570.272	26.72	17400000000	2810000000	8140000000	85	93	258	I	cytosol	XP_019743866.1	17400000000	2810000000	8140000000	3.17808	0.220047	0.805542	1.40122
YYPTEDVPRKLK	PREDICTED: 60S ribosomal protein L6 [Hippocampus comes]	R	Y	K	S	26.05	1507.8	12	-16	503.608	23.58	5970000000	674000000	1130000000	85	96	258	I	cytosol	XP_019743866.1	5970000000	674000000	1130000000	6.61863	0.189859	0.340157	2.38288
YYSNSASAPSKNYV	PREDICTED: claudin-4-like [Hippocampus comes]	Y	Y	V		48.16	1549.7	14	-18	775.858	24.43	1120000000	289000000	4560000000	198	211	211	C-T	membrane	XP_019745434.1	1120000000	289000000	4560000000	0.461951	0.101761	6.47268	2.34546
Abbreviations:aa= aminoacid SL=subcellular location; US=upstream site; DS=downstream site; RT=retention; z=charge; ppm=mass error in parts per million; (+42.01)= acetylation; (+15.99)= oxidized methionine;C-T=C-terminal; N-T=N-terminal; I=intern.

## Sheet: Supplementary Table S2
Supplementary Table S2. Peptides containg cysteine residues identified in gills of sea horse H.reidi
Peptide Sequence	Protein name	US	N-T aa	C-T aa	DS	-10lgP	Mass	Length	ppm	m/z	RT	S1	Start	End	AA Total	Fragment	SL	Accession
MNVLADALKC(+57.02)INNAEKR	40S ribosomal protein S15A [Hippocampus comes]	R	M	R	G	29.91	1959	17	19	654.01	72.18	7.74E+09	4	20	130	N-T	cytosol	AAP82938.1:XP_019745039.1
YGLNMC(+57.02)RQC(+57.02)	40S ribosomal protein S29 [Hippocampus comes]	K	Y	C	F	30.18	1200.48	9	-8	601.249	29.23	2.28E+10	34	42	56	I	cytosol	AAQ63317.1:XP_019750493.1:Q6UZG0.3
V(+42.01)EPIC(+57.02)ATGVAVHLR	PREDICTED: calpain-1 catalytic subunit-like [Hippocampus comes]	M	V	R	S	38.14	1562.82	14	-14	782.418	61.53	8.09E+10	2	15	705	C-T	membrane	XP_019711555.1:XP_019711556.1
SYC(+57.02)QAMALSC(+57.02)R	PREDICTED: complement factor I [Hippocampus comes]	R	S	R	S	29.51	1345.56	11	-4	673.786	33.11	9.9E+09	87	97	604	I	extracelular	XP_019713788.1
KAIVIC(+57.02)PTDEDFKER	PREDICTED: heterogeneous nuclear ribonucleoprotein U-like protein 1 [Hippocampus comes]	R	K	R	T	43.61	1819.91	15	1	607.645	33.26	7.24E+10	568	582	863	I	nucleus	XP_019716777.1:XP_019716778.1
NGSLIC(+57.02)TAC(+57.02)KDKSVR	PREDICTED: coronin-1C-like isoform X2 [Hippocampus comes]	R	N	R	V	28.99	1707.84	15	-4	570.287	16.88	4.99E+09	185	199	468	I	cytosol	XP_019717265.1:XP_019717259.1
SGNTKQRIDEFEC(+57.02)M	PREDICTED: moesin-like isoform X1 [Hippocampus comes]	R	S	M		37.8	1713.74	14	-9	857.879	36.36	3.38E+10	566	579	579	C-T	cytosol e membrane	XP_019719589.1
ALIQC(+57.02)AKDIAKASDEVTR	PREDICTED: vinculin [Hippocampus comes]	R	A	R	L	45.04	1988.04	18	4	663.686	46.26	3.05E+10	946	963	1066	I	cytosol e membrane	XP_019721368.1
VGC(+57.02)TFPEQPDFH	PREDICTED: adenosine kinase-like isoform X2 [Hippocampus comes]	R	V	H		33.21	1432.61	12	-5	717.311	46.8	1.25E+10	334	345	345	C-T	cytosol, membrane e nucleus	XP_019721450.1:XP_019721449.1
DVSIGDIVTVGEC(+57.02)RPLSKTVR	PREDICTED: 40S ribosomal protein S11 [Hippocampus comes]	R	D	R	F	31.46	2300.22	21	13	767.747	60.29	1.23E+11	122	142	161	I	cytosol	XP_019722068.1
NLSVHLSPC(+57.02)FR	PREDICTED: 40S ribosomal protein S11 [Hippocampus comes]	K	N	R	D	34.79	1328.67	11	-13	443.895	44.56	2.33E+10	111	121	161	I	cytosol	XP_019722068.1
VKPAPDESAFSEC(+57.02)LLKR	PREDICTED: interleukin enhancer-binding factor 2 [Hippocampus comes]	R	V	R	N	31.77	1945.99	17	10	649.672	43.26	1.74E+09	44	60	387	I	nucleus	XP_019724325.1:XP_019724327.1
AVKYVEC(+57.02)SALTQR	PREDICTED: cell division control protein 42 homolog [Hippocampus comes]	R	A	R	G	40.96	1523.78	13	-19	508.932	27.34	8.63E+10	151	163	191	I	membrane	XP_019724683.1:XP_019724684.1:XP_019735096.1:XP_019720647.1
NC(+57.02)FQNYLDFHR	PREDICTED: cytochrome c oxidase subunit 6B1-like [Hippocampus comes]	R	N	R	C	36.97	1512.66	11	-5	505.226	54.46	8.76E+10	29	39	86	I	mitochondria	XP_019724721.1:XP_019724720.1
KLC(+57.02)LNIC(+57.02)VGESGDRLTR	PREDICTED: 60S ribosomal protein L11 [Hippocampus comes]	R	K	R	A	33.21	1990.01	17	0	664.343	45.99	1.58E+11	35	51	194	I	cytosol	XP_019726381.1
VTFGQLC(+57.02)QGNPFNTQR	PREDICTED: leukocyte cell-derived chemotaxin-2-like isoform X1 [Hippocampus comes]	G	V	R	T	43.72	1865.88	16	-2	933.949	62.12	6.76E+10	21	36	155	I	cytosol	XP_019726482.1
DMIREVC(+57.02)GFAPYER	PREDICTED: 60S ribosomal protein L36 [Hippocampus comes]	R	D	R	R	33.03	1741.79	14	2	581.605	58.55	1.12E+10	42	55	105	I	cytosol	XP_019727348.1
IREVC(+57.02)GFAPYER	PREDICTED: 60S ribosomal protein L36 [Hippocampus comes]	M	I	R	R	31.74	1495.72	12	-6	499.582	35.64	1.03E+10	44	55	105	I	cytosol	XP_019727348.1
IREVC(+57.02)GFAPYERR	PREDICTED: 60S ribosomal protein L36 [Hippocampus comes]	M	I	R	A	38.03	1651.83	13	-5	413.963	28.58	2.95E+11	44	56	105	I	cytosol	XP_019727348.1
REVC(+57.02)GFAPYERR	PREDICTED: 60S ribosomal protein L36 [Hippocampus comes]	I	R	R	A	28.94	1538.74	12	4	513.921	22.41	2.12E+10	45	56	105	I	cytosol	XP_019727348.1
VRYSLDPENPTKSC(+57.02)K	PREDICTED: 60S ribosomal protein L17 [Hippocampus comes]	M	V	K	S	31.55	1792.88	15	3	598.633	23.63	2.17E+10	2	13	184	N-T	cytosol	XP_019728311.1
VRYSLDPENPTKSC(+57.02)KSR	PREDICTED: 60S ribosomal protein L17 [Hippocampus comes]	M	V	R	G	30.42	2036.01	17	-8	510.01	20.01	1.42E+11	2	16	184	N-T	cytosol	XP_019728311.1
VC(+57.02)EEIAIIPSKKLR	PREDICTED: 40S ribosomal protein S17 [Hippocampus comes]	R	V	R	N	34.96	1654.94	14	-9	828.479	35.67	1.18E+10	34	47	134	I	cytosol	XP_019729503.1
ALC(+57.02)TGEHGFGYKGSTFHR	PREDICTED: peptidyl-prolyl cis-trans isomerase A-like [Hippocampus comes]	R	A	R	V	29.81	2023.93	18	-17	506.99	26.78	3.01E+10	66	83	193	I	not information	XP_019730190.1
YNC(+57.02)DKMIC(+57.02)R	PREDICTED: ubiquitin-60S ribosomal protein L40 [Hippocampus comes]	K	Y	R	K	33.79	1258.53	9	3	630.27	14.21	2.26E+10	89	97	128	I	cytosol e nucleus	XP_019730870.1
A(+42.01)C(+57.02)ARPLIS	PREDICTED: 60S ribosomal protein L4 [Hippocampus comes]	M	A	S	V	31.67	928.48	8	-4	465.247	37.71	4.9E+10	2	9	369	N-T	cytosol	XP_019731497.1
A(+42.01)C(+57.02)ARPLISVY	PREDICTED: 60S ribosomal protein L4 [Hippocampus comes]	M	A	Y	S	30.39	1190.61	10	6	596.313	64.41	1.97E+11	2	11	369	N-T	cytosol	XP_019731497.1
A(+42.01)C(+57.02)ARPLISVYSEKGDSSGKNVVLPAVF	PREDICTED: 60S ribosomal protein L4 [Hippocampus comes]	M	A	F	R	40.89	2905.5	27	18	969.509	79	1.17E+10	2	28	369	N-T	cytosol	XP_019731497.1
A(+42.01)C(+57.02)ARPLISVYSEKGDSSGKNVVLPAVFR	PREDICTED: 60S ribosomal protein L4 [Hippocampus comes]	M	A	R	A	44.45	3061.6	28	2	766.408	70.25	2.25E+11	2	29	369	N-T	cytosol	XP_019731497.1
RGPC(+57.02)IIYNQDAGVTK	PREDICTED: 60S ribosomal protein L4 [Hippocampus comes]	R	R	K	A	38.01	1690.85	15	-16	846.429	28.19	4.39E+10	205	219	369	I	cytosol	XP_019731497.1
RGPC(+57.02)IIYNQDAGVTKAFR	PREDICTED: 60S ribosomal protein L4 [Hippocampus comes]	R	R	R	N	47.77	2065.05	18	0	689.358	41.49	5.56E+11	205	222	369	I	cytosol	XP_019731497.1
SGQGAFGNMC(+57.02)RGGR	PREDICTED: 60S ribosomal protein L4 [Hippocampus comes]	R	S	R	G	29.44	1453.63	14	-5	727.822	16.6	2.43E+10	87	97	369	I	cytosol	XP_019731497.1
ISFPATGC(+57.02)QKLIEVDDERKLR	PREDICTED: 40S ribosomal protein S6 [Hippocampus comes]	N	I	R	T	44.21	2474.3	21	9	495.867	49.05	1.79E+11	5	25	249	N-T	cytosol	XP_019732261.1
E(+42.01)DEIAALVVDNGSGM(+15.99)C(+57.02)KAGFAGDDAPRAVFPSIVGRPR	PREDICTED: actin cytoplasmic 1 [Hippocampus comes]	M	E	R	H	34.54	4001.94	38	-4	1001.49	83.7	1.43E+10	2	39	375	N-T	cytosol	XP_019732902.1
E(+42.01)DEIAALVVDNGSGMC(+57.02)K	PREDICTED: actin cytoplasmic 1 [Hippocampus comes]	M	E	K	A	43.26	1848.82	17	4	925.419	85.07	6.82E+10	2	18	375	N-T	cytosol	XP_019732902.1
E(+42.01)DEIAALVVDNGSGMC(+57.02)KA	PREDICTED: actin cytoplasmic 1 [Hippocampus comes]	M	E	A	G	41.14	1919.86	18	-8	960.937	86.43	4000000000	2	19	375	N-T	cytosol	XP_019732902.1
E(+42.01)DEIAALVVDNGSGMC(+57.02)KAGFAGDDAPR	PREDICTED: actin cytoplasmic 1 [Hippocampus comes]	M	E	R	A	49.45	2806.25	27	-1	936.425	85.35	1.84E+10	2	28	375	N-T	cytosol	XP_019732902.1
E(+42.01)DEIAALVVDNGSGMC(+57.02)KAGFAGDDAPRAVFPSIVGRPR	PREDICTED: actin cytoplasmic 1 [Hippocampus comes]	M	E	R	H	34.12	3985.94	38	-37	997.489	88.73	7.12E+10	2	39	375	N-T	cytosol	XP_019732902.1
SRTVIC(+57.02)DSC(+57.02)GQTSDRGHGSHGGGGPEGLVGHSF	PREDICTED: lamin [Hippocampus comes]	R	S	F	F	38.24	3367.48	33	-3	674.503	31.12	1.83E+11	591	623	643	I	cytosol	XP_019734160.1:XP_019734159.1
PGHLQEGFGC(+57.02)VVTNR	PREDICTED: plasminogen activator inhibitor 1 RNA-binding protein-like [Hippocampus comes]	M	P	R	F	37.76	1669.8	15	-2	557.607	35.04	2.13E+10	2	16	382	N-T	cytosol e nucleus	XP_019734673.1
FFKDGVRPEKC(+57.02)	PREDICTED: translationally-controlled tumor protein [Hippocampus comes]	R	F	C		32.46	1381.68	11	6	691.848	16.62	4.52E+10	160	170	170	C-T	cytosol	XP_019738075.1
AALSSATLSGIIC(+57.02)DNTGIKAVPR	PREDICTED: eosinophil peroxidase [Hippocampus comes]	K	A	R	D	53.67	2314.23	23	3	1158.12	69.37	1.73E+11	677	699	781	I	not information	XP_019738496.1:XP_019738495.1
SSATLSGIIC(+57.02)DNTGIKAVPR	PREDICTED: eosinophil peroxidase [Hippocampus comes]	L	S	R	D	42.9	2059.07	20	11	687.366	56.45	1.71E+10	680	699	781	I	not information	XP_019738496.1:XP_019738495.1
ALANSQAC(+57.02)QGKYSSSGASAAGGESLFVANHAY	PREDICTED: fructose-bisphosphate aldolase A [Hippocampus comes]	R	A	Y		45.36	3173.45	32	11	1058.82	50.51	1.72E+09	332	363	363	C-T	cytosol, membrane, extracelular	XP_019739101.1
SLLFSAEGEPEC(+57.02)C(+57.02)MVDNYRPPQPLK	PREDICTED: carbonic anhydrase 1-like [Hippocampus comes]	R	S	K	G	42.71	2936.35	25	-10	979.79	69.31	2.16E+11	227	251	260	C-T	cytosol	XP_019740325.1
SLLFSAEGEPEC(+57.02)C(+57.02)MVDNYRPPQPLKGRQVR	PREDICTED: carbonic anhydrase 1-like [Hippocampus comes]	R	S	R	A	34.24	3532.7	30	8	1178.58	58.04	1.66E+12	227	256	260	C-T	cytosol	XP_019740325.1
ALC(+57.02)TGEKGFGYK	PREDICTED: peptidyl-prolyl cis-trans isomerase-like [Hippocampus comes]	R	A	K	G	36.25	1329.64	12	-9	665.826	23.5	2.75E+10	38	49	164	I	cytosol, nucleus e extracelular	XP_019741326.1
FHC(+57.02)PHC(+57.02)DTVIAR	PREDICTED: transcriptional repressor CTCF [Hippocampus comes]	K	F	R	K	38.02	1511.68	12	1	504.899	20.13	2.33E+10	442	453	748	I	nucleus	XP_019742156.1
THTGEKPFAC(+57.02)SQC(+57.02)EKTFR	PREDICTED: transcriptional repressor CTCF [Hippocampus comes]	R	Q	R	T	32.26	2182.99	18	-5	728.67	17.75	1.16E+10	521	538	748	I	nucleus	XP_019742156.1
M(+42.01)QNDAGEFVDLYVPRKC(+57.02)	PREDICTED: 40S ribosomal protein S21 isoform X1 [Hippocampus comes]		M	C	S	43.96	2082.95	17	-16	1042.48	77.19	4.95E+10	1	17	83	N-T	cytosol	XP_019743316.1
TYAIC(+57.02)GAIR	PREDICTED: 40S ribosomal protein S21 isoform X1 [Hippocampus comes]	K	T	R	R	27.49	1023.52	9	9	512.766	34.29	2.03E+10	52	60	83	I	cytosol	XP_019743316.1
GTFC(+57.02)LSNGVFPHKLVF	PREDICTED: 60S ribosomal protein L6 [Hippocampus comes]	R	G	F		31.97	1821.92	16	1	608.315	77.15	1.25E+09	243	258	258	C-T	cytosol	XP_019743866.1
AIPTC(+57.02)TVFYPSDAVATER	PREDICTED: transketolase-like isoform X1 [Hippocampus comes]	R	A	R	A	42.04	1996.96	18	-10	999.485	58.79	1.26E+11	438	455	621	I	cytosol e nucleus	XP_019746768.1
AVELAANTKGMC(+57.02)FIR	PREDICTED: transketolase-like isoform X1 [Hippocampus comes]	R	A	R	T	35.14	1679.85	15	1	840.932	49.37	7.86E+09	456	470	621	I	cytosol e nucleus	XP_019746768.1
A(+42.01)GRLPAC(+57.02)VVDC(+57.02)GTGYTK	PREDICTED: actin-related protein 3-like isoform X2 [Hippocampus comes]	M	A	K	L	49.7	1865.88	17	-3	933.945	51.15	9.71E+10	2	18	418	N-T	cytosol	XP_019746909.1
TDRSVLC(+57.02)FLR	PREDICTED: prostaglandin E synthase 3-like [Hippocampus comes]	R	T	R	K	34.6	1265.65	10	-7	422.892	53.18	2.1E+10	75	84	163	I	cytosol e nucleus	XP_019746925.1
A(+42.01)DPAEC(+57.02)TIKVMC(+57.02)R	PREDICTED: kinesin-1 heavy chain isoform X3 [Hippocampus comes]	M	A	R	F	35.92	1591.72	13	6	796.866	49.84	2.75E+10	2	14	964	N-T	cytosol	XP_019748452.1:XP_019748451.1:XP_019748450.1
RVPVADVSVVDLTC(+57.02)R	PREDICTED: glyceraldehyde-3-phosphate dehydrogenase 2 [Hippocampus comes]	F	R	R	L	38.46	1684.89	15	-13	562.638	51.61	5.74E+10	234	248	335	I	not information	XP_019748575.1:XP_019748576.1
VADVSVVDLTC(+57.02)R	PREDICTED: glyceraldehyde-3-phosphate dehydrogenase 2 [Hippocampus comes]	P	V	R	L	35.85	1332.67	12	3	667.343	48.79	2.59E+10	237	248	335	I	not information	XP_019748575.1:XP_019748576.1
VGVSPLLPC(+57.02)DKIIPE	PREDICTED: uncharacterized protein LOC109529841 [Hippocampus comes]	R	V	E		33.55	1635.89	15	-2	818.952	67.91	2.54E+11	348	362	362	C-T	not information	XP_019748889.1
VSMDLFGC(+57.02)DH	PREDICTED: hemopexin-like [Hippocampus comes]	R	V	H		32.57	1179.47	10	20	590.743	56.62	5.03E+10	418	427	427	C-T	extracellular	XP_019748984.1
RAEEKIKSVGGAC(+57.02)VLMA	PREDICTED: 60S ribosomal protein L27a [Hippocampus comes]	R	R	A		34.87	1817.95	17	24	909.984	32.59	2.34E+10	132	148	148	C-T	cytosol	XP_019750414.1
NIC(+57.02)YVITHGEEKE	PREDICTED: myosin regulatory light chain 2 skeletal muscle isoform type 2-like [Hippocampus comes]	K	N	E	E	33.08	1590.73	13	10	796.375	35.39	3.32E+10	133	145	146	C-T	cytosol	XP_019751516.1:XP_019738926.1
GQHFC(+57.02)GGSLIREDFVLTAAHC(+57.02)R	PREDICTED: serine protease 57-like isoform X2 [Hippocampus comes]	R	G	R	I	36.15	2530.2	22	-7	633.556	53.86	5.75E+10	41	62	251	I	extracellular	XP_019752171.1:XP_019752170.1
KIQC(+57.02)LQQQADDAEDRAQVLQR	PREDICTED: tropomyosin alpha-4 chain isoform X4 [Hippocampus comes]	R	K	R	E	34.38	2512.25	21	8	838.423	41.84	2.26E+08	13	33	248	I	cytosol	XP_019752220.1:XP_019752218.1
ANFTC(+57.02)VADTPENIRLK	PREDICTED: LIM and SH3 domain protein 1-like isoform X2 [Hippocampus comes]	R	A	K	Q	35.99	1847.92	16	-13	616.98	48.52	7.83E+10	60	75	245	I	cytosol	XP_019752718.1:XP_019752710.1
DLTTSGAVTQC(+57.02)YR	PREDICTED: 60S ribosomal protein L18a [Hippocampus comes]	R	D	R	D	38.56	1470.68	13	8	736.346	34.41	6.16E+10	99	111	176	I	cytosol	XP_019753091.1
Abbreviations:aa= aminoacid SL=subcellular location; US=upstream site; DS=downstream site; RT=retention; z=charge; ppm=mass error in parts per million; (+42.01)= acetylation; (+15.99)= oxidized methionine;C-T=C-terminal; N-T=N-terminal; I=intern.
